# Supplementary material for: Episodic Positive Selection in the Evolution of Avian Toll-Like Receptor Innate Immunity Genes
Source: PLoS One. 2014 Mar 3;9(3):e89632. doi: 10.1371/journal.pone.0089632 (PMC3940441; doi:10.1371/journal.pone.0089632)
Supplement: File S1 — Compressed “zip” file containing all ten alignments used in this analysis, in .fas (fasta) format. Sequences are labelled with Genbank accession numbers and species binom; see also Table S1. (ZIP) [file pone.0089632.s012.zip]

Archive with 10 entries (10 files):
- TLR15.fas
- TLR1LA.fas
- TLR1LB.fas
- TLR21.fas
- TLR2A.fas
- TLR2B.fas
- TLR3.fas
- TLR4.fas
- TLR5.fas
- TLR7.fas
