# Supplementary material for: Episodic Positive Selection in the Evolution of Avian Toll-Like Receptor Innate Immunity Genes
Source: PLoS One. 2014 Mar 3;9(3):e89632. doi: 10.1371/journal.pone.0089632 (PMC3940441; doi:10.1371/journal.pone.0089632)
Supplement: File S1 — Compressed “zip” file containing all ten alignments used in this analysis, in .fas (fasta) format. Sequences are labelled with Genbank accession numbers and species binom; see also Table S1. (ZIP) [file pone.0089632.s012.zip › TLR15.fas]

>KF265326_Callaeas_wilsoni
------------------------------------------------------GGGTCTTTGCAGCTTTCCAAGAATTCTGGCAAATCCTCAGGGGCTGCTCTGGAGCCTTCTGCTCCCGCCAAGGAG---CTGCCATGTTCTGGAGTTCCGTCTCTGCTGCAAATCCTTAACCCCAGGCTCAGGAGAAGCACAGGGAATCTTCTTCGGAGGGGAGAGAGGAACACAACGGCCCTTCCCACAGCCACACCC------------------gagCCCACCCTCTGCGGAACTCCCATCAACGGGACACTCGACCTGTCCCACAGCAACCTCACCACGGAAGAGCTGATGTTAAAACTGGACGAGGATCTCTGCCGAGCCCAGCTGGGCAGGATTTTGGAGCTTGACATCAGTCACAACAACGTGGAAATGGATCTTCTGTCACTGTTTAGTCTGTTTTTCCCAATGGAAAACACGCTGTCCATCGATGCCAGCTCCAACAAGTTAACCATTAACATCCTGAATGCCGAGTCCTTCTGTAAGTTCCCATCCCACCAGCTTTTGTTCCTAAACCTCAGCAACAACCCCATCAACAGCCTGGACACGCTGTGCCTCCCTTCCAGCATCAAGGAAATTGATTTGTCCTTTACCAACATCAGCCGAATACCCCTGGATTTTGCTAGAAAATTGTTTAACTTAGAAAAAATGTATGTTCAAGGAAACCACTTCATCTACACGGCATTTTCAGACAGCAGGAATGCACTTCCAACGTGCATCCCTCCCCCTGGAACTGTACACATCAGTGCCATCTCCTTTGTCAGGAACGAGGCTGGGACACTCATTGAAAGCCTTCCTGAGAAAGTGAAACACCTGGGAATGTCCAACTGCTCCATTGTGGAGCTGCCAGAGTGGTTTGCTGAGACAGTGGAAGAACTGTTATTTCTGGACCTCAGCAGCAATCACATTTCTGTACTTCCCAATTTCCCCCCCTCCCTGCAGCATCTCGACATCAGCAACAATGACATCAAAGTCATCCCCCCCAGTCTGAAATCCCTCTCCAACTTAACRACATTGAGAATTCAAAATAACAAAATTATGGATATGCACACTGAGTATTTCCCATCAGCCTTAAAAAAATGTGATTTTAGTAAAAACAAGGTGAAGGTGTTGTCCTTAACCGATGCCCTGGAGAAGCTGGAATATCTCAACGTTTCTGGGAACCTGATCACGCATCTGGAGCCCACCAGCCGCCTTCCCGCCCTGGCCAGCCTGGACAGCAGCCACAACCTGATCCCAGAGCTGCCCGATGGCTTTGGGGAC---
>KF265328_Mohoua_ochrocephala
------------------------------CTCKCGCCCGCTGGCRAAGCTCCGGGGTCTTTGNGGCTTTCCAAGAATTCTGACAAATCCTCGGGGGCTGCTCGGGAGCCTTCTGTCCCCACCGAGGAGGAGCTGCCATGCTCCGGAGCTCTGTGTCTCTGGCAAATCCTTAACCCCAGGCTGAGGAGAAGCACAGAGAATCTTCTTCGGAAGGGAGRGAGGAACACAACGGCCCCTCCCACAGCCACGCCC------------------gAGCCCAGCCTCTGCGGAATTCCTGTCAACGGGACACTCGACCTGTCCCACAGCAACCTCACCAAGGAAGAGCTGATGTTAAAACTGGACGAGGATCTCTGCCGAGCCCAGCTGGGCAAGATTTTGGAGCTTGACATCAGTCACAACAATGTGGAAATGGATCTTCTGTCACTGTTTTCTCTGTTCTTTCCAATGGAAAACACGCTGTCCATCGATGCCAGCTCCAACAAGTTAACCATTAACATCCTGGATGCCAAGTCCTTCTGTGAGTTCCCATCCCACCAGCTTTTGTTCCTAAACATCAGCAACAACCCCATCAATGGCCTGGATACGCTGTGCCTCCCTTCCAGCATCAAGGAAATTGATTTGTCCTTCACCAACATCAGCCAAATACCTGTGAATTTCGCTAAAAAATTGTTTAACTTGGAAAAAATGTACGTTCAAGGAAACCACTTCATCTACACAGCATTTTCAGAAAGCGGGAATGAACTTCCAATATGCGTCCCTCCCCCCGGAACTGTACACATCAACGCCATCTCCTTTGTCAGGACTGTGGCTGGGACACCCATTGAAAGCCTTCCCGAGAAAGTGAAACACCTGGGAATGTCCAACTGCTCCATCGTGGAGCTGCCGGAGTGGTTTGCCGAGACAGTGGAAGAACTGTTATTTCTGGACCTCAGCAGCAACCAAATCTCTGTACTTCCCAATTTCCCTTCCTCCCTGCAGCATCTCGACATCAGCAACAACGACATCAAAGTCATCCCCCCCAGTCTGAAATCCCTCTCCAACTTAACAATATTTAGGATTCAGAATAACAAAATTATGGATATGCATGCTGAGTATTTCCCATCAGCCTTAAAAAAATGTGATTTTAGTAAAAACAAGGTGAAGGTGTTGTCCTTAACTTCTGCCCTGGAGAAGCTGGAACATCTCAACGTTTCTGGGAACCTGATCACACATGTGGAGCCCGCCGGCCACCTTTCTGCATTGACCAGCCTGGACAGCAGCCACAACCTGATCCCAGAGCTGCCCGATGGCTTTGGG------
>KF265330_Notiomystis_cincta
---------------------------------------------------------TCTTTGCAGCTTTCCAAGAATTCTGGCAAATCCTCAGGGGTTGCTCTGGAGCCTTCTGCTCCTGCCAAGGAG---CTGCCACATTCTGGAGTTCTGTCTCTCCTGCAAATCCTTAATCCCAGGCTCAGGAGAAGCACCGGGAATCTTCTTCAGAGGGGAGAGAGGAACACAACGGCCCTTCCCACAACCACACCC------------------aAGCCCACCCTCTGCAGAATTCCCATCAGTGAGACACTCAACCTTTCCTATAGCAACCTCACCACGGAAGAGCTGATGTTAAAACTGGATGAGGATCTCTGCCAAACCCAACTGAGCAGGATTTTGGAGCTTGACATCAGTCACAACAATGTGCAAATGGATCTTCTGTCACTGTTTACCCTGTTCCTTCCAATGGAAAAGACACTGTCCATTGATGCCAGCTCCAACAAGTTAACAATTAACATCCTGGATGCTGAGTCCTTCTGTAAGTTCCCATCCCACCAGCTTTTGTTCCTAAATATTAGCAACAACCCCATCAACAGCCTGGATACACTGTGCCTCCCTTCAAGCATCAAGGAAATTGATTTGTCCTTCACCAACATCAGCCAAATACCCCTGAATTTTGCTAGAAAATTGTTTAACTTGGAAAAAATGTATGTTCAAGGAAACCACTTCATCTACACAGTATTTTCAGACAGCGGGAACACACTTCCAATGTGTGTCCCTCCCCCTGGAACTATACACATCAGTGCCATCTCCTTTGTCAGGAACGAGGCTGGGACACCCATTGAGAGCCTTCCTGAGAAAGTGAAACACCTGGGAATGTCCAACTGCTCCATTGTGGAGCTGCCAGAGTGGTTTGCTGAGACAGTGGAAGAACTGTTATTTCTGGATCTCAGCAGCAATCACATTTCTGTACTTCCCAATTTCCCCCCCTCCCTGCAGCATCTCGACATCAACAACAATGACATCAAAGTCATCCCCCCCAGCCTGAAATCCCTCTCCAACTTAACAACATTGAGAATTCAAAATAACAAAATTATGGATATGCCCACAGAGTATTTCCCATCAGCCTTAAAAAAATGTGATTTTAGTAAAAACCAGGTGAAGGTGTTGTCCTTAACCGATGCCCTGGAGAAGCTGGAATATCTCAACGTTTCTGGGAACCTGATCACACATCTGGAGCCTGCCGGCCACCTTCCCACCCTGGCCAGTCTGGACAGCAGCCACAACCTGATCCCAGAGCTGCCTGATGGCTTT---------
>KF265332_Philesturnus_carunculatus
------------------------------------------------------------TTGCAGCTTTTCAAGCATTCTGGCAAATCCTCAGGGGCTGCTCTGGAGCCTTCTGCTCCCGCCAAGGAG---CTGCCACGTTCTGGAGTTCTGTCTCTGCTGCAAATCCTTAACCCCAGGCTCAGGAGAAGCACAGGGAATCTTCTTCGGAGGGGAGAGAGGAACGCAACGGCCCTTCCCACAGCCACACCC------------------gAGCCCACCCTCTGCGGAACTCCCATCAACGGGACACTCGACCTGTCCCACAGCAACCTCACCACGGAAGAGCTGATGTTAAAACTGGACGAGGATCTCTGCCAAGCCCAGCTGGGCAGGATTTTGGAGCTTGACATCAGTCACAACAACGTGGAAATGGATCTTCTGTCACTGTTTGCTCTGTTTTTCCCAATGGAAAACACGCTGTCCATCGATGCCAGCTCCAACAAGTTAACCATTAACATCCTGAATGCTGAGTCCTTCTGTAAGTTCCCATCCCACCAGCTTTTGTTCCTAAACCTCAGCAACAACCCCATCAAGAGCCTGGATACGCTGTGCCTCCCTTCCAGCATCAAGGAAATTGATTTGTCCTTTACCAACATCAGCCGAATACCCCTGAATTTTGCTGGAAAATTGTTTAACTTGGAAAAAATGTATGTTCAAGGAAACCACTTCATCTACACGGCATTTTCAGACAGTGGGAATGCACTTCCAACATGCATCCCTCCCCCTGGAACTGTACACATCAATGCCATCTCCTTTGTCAGGAACGAGGCTGGGACACTCATTGAAAGCCTTCCTGCGAAAGTAAAACACCTAGGAATGTCCAACTGCTCCATTGTGGAGCTGCCAGAGTGGTTTGCTGAGACAGTGGAAGAACTGTTATTTCTGGACCTCAGCAGCAATCACATTTCTGCACTTCCCAATTTCCCCCCCTCCCTGCAGCATCTCGACATCAGCAACAATGACATCAAAGTCATCCCCCCCAGTCTGAAATCCCTCTCCAACTTAACAACATTGAGAATTCAAAATAACAAAATTATGGATATGCACACTGAGTATTTCCCATCAGCCTTAAAAAAATGTGATTTTAGTAAAAACAAGGTGAAGGTGTTGTCCTTAACCAATGCCCTGGAGAAGCTGGAGTATCTCAACGTTTCTGGGAACCTGATCACGCATCTGGAGCCCACCAGCCGCCTTCCCACCCTGGCCAGCCTGGACAGCAGCCACAACCTGATCCCAGAGCTGCCTGATGGC------------
>KF265333_Porphyrio_hochstetteri
------------------------------------------------------------------------------------------------------------------------------------CTGCCCCGTGCGGGAGGTCCATCCCTCCCCCCAAACCTCCACCCGAGGCTCAGGCGGTGTACGGAGCATCTTCTCCGAAGAGCAGAGAAGAACGTGACGGTGCCTCCCACAGCCACGGCGCCTCCCACAGCCACGGCACAGCCTGGCTTCTGTGGAGCACCTGTCAATGGGACGCTCGACCTGTCCAACAGCAAACTCTCTGAGGAAGAGCTGATGTTAAAACTGGATCCGGATCACTGCCAGGCTCAGCTGGATGGGATTCTGGAGCTTAACATTAGCCACAGTGCCTTGGAAATGGATCTCCTGTCGCTGTTCACCCTGTTTTTGCCCATGAAGAACATGCGGTCTGTCGATGCCAGTTACAACAAGCTAACGATTAACATCCTAGACGTCTCAGCGATCTGTGCCTTCCCAGACAGCCAGCTGCTGTTTGTAAACCTCAGCAACAACCCCATCAACAGCTTGGATACACTGTGCCTGCCTTCCACCGTCACCGTAATCGATCTGTCCTTCACCAACATAAGTCAAATACCCCAAAACTTCGCTCAGAAGATGCTTAACTTAGAACACATGTACGTCCAAGGAAATCACTTCATCTACACCGCACGCCCAGCCGCCTCTAATGCCATGGAGAAC------GTTCCCCCTGGAACCGTGCACATTAATGCCATTTCCTTTGTCAGAAACCAGGCCGGGACACCCATCGAGAGCCTCCCAAAGAAAGTGAAACACCTGGAAATGGCCAACTGCTCCATTGTGGAGCTGCCAGAGTGGTTTGCTGGCACAATGGAAGAATTACTGTTCCTGGATCTCAGCAGCAACCGGATCTCTGTGCTGCCCGACTTGCCTTCATCCCTGCASTATCTCGACCTAAGCAATGGCGATATTGAAGCAATACCCCCTGGCTTTAAATCTGTCTCCAACCTGACAGTAGTTAACATCCAGAATAACAAAATTACAGAGATGCATCCTGAGTACTTCCCACTGACTCTAACCAGATGTGACTTCAGCAAAAATAAGTTGCACACGTTGCCGCTGACTGACGCCCTGGAGAGACTCGAGTACCTCAACATCTCTGGAAACCTCATCACCAGACTGGAACCTGCCAGCGCC------------------------------------------------------------------------
>JQ014619_Anser_anser
CTTGTATCTGGTCTTGCACCTCACCTGAAACTCTTAGCAACTAGCAGAGCCTCT---------------------------gaAAAATCAACAGAGGCAGCTCTGGAGCCTCCTGCATCAGCTGAAGAG---CTGCCACATTCAGGAAGTCCACCTGACCTGCAAAAGGTTAATATGAGGCTCAGACGAAGTACAAGGCATCTT---ccAAGAGCAGAGGAAAATACAACGGTCTCTCCAACAGCCACATTG------------------aGGCCTAACCGCTGTGGACTACCAATAAATGGGACACTTGATCTGTCAAAGAGCAAACTGTCCGAGGAAGAGCTGATGGAAAAACTAGATCCAGACCTCTGCCAAGCTCAGCTGGACAGTGTTTTGGAGCTTGACATTAGTCACAATGACCTGGAAATGGATCTTCTATCGCTATTCATCCTGTTTTTGCCAATGAAAAATGTACAGTCTATTGATGCCAGTTACAACAACATAACAATTGACAATATAGATGTGGAAGCAATCTGTCGCTTCCCGTTCAGCAACCTTTCTTTTGTAAATATTAGCAACAATCCCCTAAACAACTTGGAAACGATATGCCTCCCTCCAACCATCACAGTAATTGATTTGTCCTTCGCAAATGTAAGTGTAATACCTCAAAATTTTGCTAAAAAGCTATTTAACTTAGAAAATATGTATGTTCAAGGAAACCACTTCATATACACTGCACATCCAAAACCCACCAATACAGCCCCAAAG------TTTGCCCCTGGAACTGTACATATTAGTGCAATTTCATTTGTCAGAAACCAGGCTGGTACACCCATCGAAAGCCTTCCAGAAAAAGTAAAACACCTGAAAATCTCCAACTGCTCCATTGTAGAGCTTCCAGAATGGTTTGCAAACAGAATGCAAGAATTACTCTTTTTGGATCTCAGCAGCAATCGGATTTCCATGCTTCCTGACTTACCTGTCTCCCTGCAGCACCTTGACATAAGTAACAGCGATATTAAAATAATACCCCCTAGTTTTAAATCTCTCTCCAACTTAACAGTATTTAATATTCAAAATAACAAGGTTACAGATGTGCATCCTGAATACTTCCCATTGACTTTAACAAAATGTGATATTAGTAAAAATAAGTTGAATGTATTGTCATTAACCAAAACCATAGGGAAACTTGAATTCCTTAATGTCTCTAGAAACCTAATAACCAGACTGGAACCCACCAGCCAATTTCATTTGCTCACTAATCTGGATGGTAGTCACAATCTAATTTCAGAACTCCCTGATCGCTTTGGGAAATCT
>GU904843_Carpodacus_mexicanus
CTTCTGTCAGATCTCCCATCCCACCTGAAGCTCTCACCTGCTGGCAAAGCTCCGAGGTCTTTGCAGCTTTCCAGGAATTCTGGCAGGTCCTCAGGGGCTGCTCTGGAGCCTTCTGCTCCTGCAGAGGAG---CTCTCACCTTCTGGAGTTCCGTCTCTCCTGCAAATCCTTAGCCCCAGGCTCAGGAGAAGCCCAGGGAATCTTCTTAGGAAGGGAGAGAAGAACACAACAGCCCTTCCCACAGCCACAGCT------------------gAGCCCACCCTCTGTGGAACTCCCATCAATGGGACACTCAACCTGTCCCACAGCAACCTCACCCAGGACGAGCTGATGTTAAAACTGGATGAGAATCTCTGCAAATCCCAGCTGGACAGGATTTTGGAGCTTGACATCAGTCACAACAATGTGGAAATGGATCTCCTGTCTCTGTTTAGCCTGTTCTTCTACATGGAAAACACGCTGTCCATCGATGCCAGCTTCAACAAGTTAACCATTAACATCCTGGACCCTCGGTCCTTCTGTGAGTTCCCATCCCATCGGCTTTTGTTCCTAAACATCAGCAACAACCCCATCAACAGCCTGGATACGCTGTGCCTCCCTTCCAGCATCAAGGAAATTGATTTGTCCTTCACCAACATCAGCCAAATACCCCTGAATTTTGCTCAAAAATTGTTTAACTTGGAAAAAATGTATGTTCAAGGAAACCACTTCATCTACACAGCGTTCTCAGAAAGCGGGAATGCACTTCCAATGTGTGTCCCTCCCCCTGGAACTGTAAACATCAACGCCCTCTCCTTTGTCAGGAAGGAGGCTGGGACACCCATTGAAAGCCTTCCAGAGAAAGTGAAACACCTGGGAATATCCAACTGCTCCATTGTGGAGCTGCCAGAGTGGTTTGCTGACACAGTGGAAGAACTGTTATTTCTGGATCTCAGCAGCAACCACATTTCTGAACTTCCCAATTTCCCCCCCTCCCTGCAGTATCTCGACATCAGCAACAACGACATCAAAGTCATCTCCCCCACTCTGAAATCCCTCTCCAACTTAACAATATTTAGGATTCAAAATAACAAAATTATGGGTATGCACACGGAGTTTTTCCCACCAGCCTTAAAAAAATGTGATCTTAGTAAAAACAAGCTGAAGGTGTTGTCCTTAACTTCTGCCCTGGAGAAGCTGGAACACTTCAATGTTTCTGGGAACCTGATCAGGCGTCTAGAGCCTGCTGGCCACCTTCCTGCACTGACCAGCCTGGACAGCAGCCACAACCTGATCCCAGAACTGCCTGATGGCTTCGGGGCATCC
>HM773176_Coturnix_coturnix
CTGGTATCTGGTCTTGCAGCTCGCCTGAAACTCAAACTGAGCAGCGGAGCTTCAGAGCCTTCACAGATCTATATGTTATTTCAAAAACCAGCTGAGGCTGCTCTTGAGCCTTCTGCACCAGCTAAACTG---CTGCCACATTTGGAAGATCCATCCGATCCTGGAAATGTTAGGCCAGGGCTCAGACGA------------------agAAGATCAGAGGAAAATACAACTTCCCCTCCAGAAGCCACGCTG------------------aGACCCGACTTGTGTGCGGCACCGATCAATGGGTTACTTGACCTGTCAGGGACCAAACTGTCTAATGAAGAGCTGACAGCAAAACTGGATGCAGACCTCTGCCAAGCTCAGCTGGGTGCTGTTCTGGAGTTTAACATTAGTCACAGCGACCTGGAAATGGATCTTCTATCTCTGTTCATCCTGTTTTTGCCAATGAAAGATATACAGTCCGTTGATGCCAGCAACAACAAAATAACGATTAACAACATAGACGTTGAAGCAATCTGCCACTTCCCATTCAGCAACTTTTCATTTTTAAATATCAGCAACAATCCCATAAACAGCCTGGAAACAATGTGCCTCCCGCCGACTATCACGGTCATCGATCTGTCCTTCACAAACATCAGTACAATACCAGCAAATTTTGCTAAGAAGTTATCTAAATTAGAACGCATGTATGTTCAAGGAAACCAGCTCATATATACTGTGCGTCCAGAAAGCTCCAGTGCAACGCCAAGG------CCTCTCCCTGGAACTGTACGCATCAGCGCCATTTCCTTTGTCAGAAACCAGGCTGGTACACCCATCGAAAGCCTTCCAGAGAGCGTAAAACACCTGAAAGTGTCCAACTGCTCCATCGTAGAACTTCCAGAATGGTTTGCCAACAGAATGCAAGAACTACTATTTCTGGATCTCAGCAGCAATCGGATTTCCATGCTTCCTGACCTACCTATCTCTCTGCAGCAACTTGACATAAGTAACAGCGATATTAAAATAATACCCCCTAGGTTTAAATCTCTCTCCAACGTAACTGTATTTAATATTCAAAATAATAAACTTACAGAGATGCATCCCGAATACTTCCCATCCACTTTAACGACATGCGATATTAGTAAAAATAAGTTGAAGGTGCTATCATTAACCAAAGCCCTAGAGAACCTCGAATCACTTAATGTCTCTGGAAACCTAATAACCAGACTAGAACCTGCCTGCCAACTTCCTTCACTCACTAACCTGGACAGTAGTCACAACCTGATTTCAGAACTCCCTGACCATTTGGGGCAATCT
>GU904927_Falco_naumanni
CTTGTATCGCGTCTTCCACCCCACCTGAAGCTCCTACCCACCAGCAAAGCCTCAGGGTCTTTGCAGCTTTACACAAACTCTGACAAACCCTCAGAGGCTGCTCTGCAGCCTCCTGCATCTGCCGGGGGG---CCGCCGGCGCCGGGAGGCCCACCCGTCCTGCCAAACGGTAACCTGAGGCTCAGGCGAAGCGCAGGGAACCTTCTCCAAAGAGCAGAGAAAAATGTTACAGTCTCTCCAACGGCCACGGTA------------------aGGCCTGGTTTCTGCGGAGAGCCAATAAATGGGACACTGGATCTGTCACACAGCAAGCTCTCTGAGGAAGAGCTGATGTTAATACTGGATCCAGATCTCTGCCAAGCTCAGCTGGACCGTATTTTGGAGCTTGACATTAGTCACAGTGAGCTGCAAATGGACCTTCTGTCACTGTTCATGCTGTTTCTGCCCATGAAAAACGTGCGGTCCATTGATGTGAGTTACAACAAATTAACAATTAACATTCTAGACGTTGAGGCGATCTGCAGCTTCCCATTCAGCAAGCTTTTGTTTTTAAATTTTAGCAACAATCCCATAAACAGCCTGGATACGCTGTGCCTCCCTCCAACCATCAAGATAATTGATTTGTCCTTCACCAACATAAGTCAAATACCCCAGAATTTTGCTAAAAAAATGCCTCACTTAGAAAACATGTATGTTCAAGGAAATCACTTCATATATACTGTGCATCCAGCGATCACCAATGCAGTTCCACAG------CCCTGCCCCGGAACCGTACATATTAATGCCATTTCCTTTGTCAGAAACCAGGCTGGCACACCCATTGAAAGCCTCCCGAAGAAAGCGAAACACCTGAAAATGTCCAACTGCTCCATTGTAGAACTGCCAGAGTGGTTTGCCAGCACAATGGAAGAATTACTATTTTTGGATCTCAGCAGCAACAGGATTTCTGTGCTTCCTGACTTACCCACCTCCCTGCAGCACCTCGACGTAAGCAACAGCGATATTAAAATAATACCCCCTAGTTTTAAATCCGTCTCCAACTTAACAATACTTAACATTCAAAATAATAAAATTACGGATATGCATCCAGAGTATTTCCCACCGACTTTAACAAAATGTGATATTAGTAAAAATAAGTTGAACACATTATCATTAAGTGACGCCCTGGAGAAACTCACGTATCTTAATGTTTCTGGAAACCTCATCGCCAGGCTGGAACCTGCCAGCCACCTTTCCGCGCTCACTAACCTGGACAGTAGTCACAACCTCATCTCAGAACTGCCTGATCACTTTGGGAAATCT
>NM_001037835_Gallus_gallus
CTGGTATCTGGTCTTGCACCTCACCTGAAACTCATACCGACCAGCGGAGCCTCGGGGCCTTCACAGATTTATATGTATTTTCAAAAATCAGCAGAGGCTGCTCTGGAGCCTTCTGCACCAGCTGAACTG---CTGCCACATTTGGAAGATCCACCCAATCCAGGAAATGTTAACCCAAGATTCAGACAA------------------agAAGAACAGAGGAAAATAAAACTTCCCCTCCAGCAGCCACGCTG------------------aGGCCTGACTTGTGTGGAGCACCGATCAATGGGTTGCTTGACCTATCAAGGACCAAACTGTCTAATGAAGAGCTGACAGCAAAATTGGATGCAGACCTCTGCCAAGCTCAGCTGGGCACTGTTTTGGAGTTTAACATTAGTCACAGCGACCTGGAGATGGATCTTCTATCTCTGTTCATCCTGTTTTTGCCGATGAAAGATATACAGTCCGTTGATGCCAGCTACAACAGAATAACAATTAACAACATAGACGTTGAAGCAATCTGTCACTTCCCATTCAGCAACTTTTCATTTTTAAATATCAGCAACAATCCCATCAACAGCCTGGAAACTGTGTGTCTCCCAGCAAGCATCACAGTCATTGATCTGTCCTTCACAAACATTAGTACAATACCTGCAAATTTTGCTAAGAAGTTATCTAAATTAGAACGTATGTACGTTCAAGGAAATCAGCTCATATATACCGTACGTCCAGAAAACCCCAGTGCAACCCCAAGG------CCTCCCCCTGGAACTGTACAAATCAGCGCTATTTCCTTGGTCAGAAACCAGGCTGGTACACCCATCGAAAGCCTTCCAGAGAGCGTAAAACACCTGAAAGTGTCCAACTGCTCCATCGTAGAACTTCCAGAATGGTTTGCCAACAGAATGCAAGAACTACTATTTCTGGATCTCAGCAGCAATCGGATTTCCATGCTTCCTGACCTACCTATCTCTCTGCAGCAACTTGACATAAGTAACAGCGATATTAAAATAATACCCCCTAGGTTTAAATCTCTCTCCAACGTAACTGTATTTAATATTCAAAATAATAAACTTACAGAGATGCATCCCGAATACTTCCCATCCACTTTAACGACATGCGATATTAGTAAAAATAAGTTGAAGGTGCTATCATTAACCAAAGCCCTAGAGAACCTCGAATCACTTAATGTCTCTGGAAACCTAATAACCAGACTAGAACCTGCCTGCCAACTTCCTTCACTCACTAACCTGGACAGTAGTCACAACCTGATTTCAGAACTCCCTGACCATTTGGGGCAATCT
>HQ456924_Meleagris_gallopavo
CTGGTATCTGGTCGTGCATCTCACCTGAAACTCATACCAACCAGTGGGGCTTTAGGACCTTCACAGACTTACATGTATTTTCAAAAATCAGCAGAGGCTACTCTGGTGCCTTCTACACCAGCTGAACTG---CTGCCACATTTGGAAGATCCATCCAATCCGGGAAATGTTAGCCCAAGGTTCAGACAA------------------agAAGAGCAGAGGAAAATACAACTTCCCCTCCAGCAGCCACGCTG------------------aGGCCTGATGTGTGTGGAGCACCAATCAATGGGTTGCTTGACCTATCAAGGACCAAACTATCTGATGAAGAGCTGGCAGCAAAACTGGATGCAGACCTCTGCCAAGCTAAGCTGGGTGCTGTTTTGGAGTTTAACATTAGTCACAGTGACCTAGAAATGGATCTTCTATCTCTGTTCATCTTGTTTTTGCCAATGAAAGACATACGGTCTGTTGATGCAAGCTACAACAGAATAACAATTAACAACATAGACGTTGAAGCAATCTGTCACTTCCCATTCAGCAACTTTTCATTTTTAAATATCAGCAACAATCCCATAAATAGGTTGGAAACGGTGTGTCTCCCGCCAACCATCAGGGTCATTGATTTGTCCTTCACAAACATTAGTACAATACCTGCAAATTTTGCTAAAAAGTTATCTAAATTAGAATGTATGTACGTTCAAGGAAATCAGCTCATATACACTGTACGTCCAGAAAGCTCCAGTGCAGCCACAAGG------CCTCCGCCTGGAACTGTACATATCAGTGCCATTTCCTTTGTCAGAAACCAGGCTGGTACACCCATCGAAAGCCTTCCAGAGAGAGTGAAACACCTGAAAGCGTCCAACTGCTCCATTGTAGAACTTCCAGAATGGTTTGCCAACAGAATGCAAGAACTGCTATTTCTGGATCTCAGCAGCAATCGGATTTCCATGCTTCCTGACTTACCTATCTCTCTGCAGCACCTCGACATAAGTAACAGCGATATTAAAATGATACCCCCTAGCTTTAAATCTCTCTCCAACTTAACCGTATTTAATATTCAAAATAACAAAATTACAGATATGCATCCTGAATACTTCCCGTCGACTTTAACAACATGCGATATTAGTAAAAATAAGTTGAAGGTGCTGACATTAACCAGAGCCCTGGTGAACCTCGAATCGCTTAACGTCTCTGGAAACCTAATCACCAGACTGGAACCCACCAGCCAACTTTCTGCACTCACTAACCTGGACAGTAGTCACAACCTAATTTCAGAACTCCCTGACAACTTCGGGCAATCT
>GU904986_Oceanodroma_leucorhoa
CTTGTATGGNGTCTTCCACCCCASCTGAGGCTCTCACCCACTAGCGGAGCCTCAGGGTCTTTGCAGCTTTATAAGTATTTTGACAAATCACCAGAGGCTGCTCTGGAGTCTTCTGCATCTGCCGAGGAG---CTGCCACATTTGGGAGGTCCGTCTCTCCTGCAAAACACTCATCTGAGGCTCAGACGAAGTACCGAGCATCTTCTTCGAAGAGCAGAGAAAAATGTAACGGTCTCTCCAACAGCCACAKTA------------------aGGCCTAATTTCTGCGGAGCACCAATAAATGGGATACTCAATCTGTCAAACAGCAAACTCTCCGAGGATGAGCTGACATTAAAACTGGATCCGGATCTCTGCCAAGCTCAGCTGGACAATATTTTGGAGCTTGACATTAGTCACAGTGACTTGGAAATGGATCTTCTATCGCTCTTCATCCTGTTTTTGCCGATGAAAAACATGCACTCCGTTGATGCCAGTTACAACAAATTAACAATTAACATTCTAGACGTTGAGGCGATTTGTAACTTCCCACTCAGCAAGCTTTTGTTTTTAAATATTAGCAACAATCCCATAAACAGCTTGGATACGCTGTGTCTCCCTTCAACCATCAAGGTAATTGATTTGTCCTTCACCAACATAAGTCAAATACCCCAAAATTTCGCTAAAAAAATGTTCAACTTAGAAAACATATATGTGCAAGGCAATCACTTCATATATACTGTACGTCCAGAAATCACTAATGCAGTTACAAAA------YTTCCCCCTGGGTTTGTACATATTAACGCCATTTCGTTTGTCAGAAACCAGGCTGGTACACCCATCGAAAGCCTTYCGAAGAAAGTAAAACAGCTGAAAATGTCCAACTGCTCCATTGTAGAACTGCCAGAATGGTTTGCTGGCACAATGGGAGAATTACTATTTTTGGATCTCAGCAGCAACCGGATTTCTRTGCTTCCTGACTTACCTACCTCCCTGCAGCATCTTGACATAAGCAACAGCGATATTAAAATAATACCTCCTAGTTTTAAATCTGTCTCCAACTTAACAATATTTAATATTCAAAATAATAAAATTACAGATATGCATCCGGAGYATTTCCCATTGACTTTAACAAAATGTGATATTAGTAAAAATAAATTGAACATGTTGTCATTAACCGATGCCCTGGAGAAACTCGAATATCTTAATGTTTCTGGAAACCTCATAACCAGMCTGGAATCCRCCAGCCACCTTTCTGCGCTCACTAATCTGGACAGTAGTCACAACCTAATTTCAGAACTCCCTGATGGCTTTGGGGAATCT
>JX502650_Petroica_australis_rakiura
------TCAGATCTCCCACCCCACCTGAAGCTCTCACCCACTGGCAAAGCTCCGGGATCTTTGCAGCTTTCCAAGAATTCTGGCAAATCCTCAGAGGCTCCTCTGGAGCCTTCTGCTCCTGCCGAGGAG---CTGCCACGTTCTGGAGTTCTGTCTCTCCGGCAAATCCTTAGCCCCAGGCTCAGGAGGAGCACAGGGAATCTCCTTCGGAGGGGAGAGAGGAACACAACAGCCCCTCCCACAGCCACACCC------------------gAGCCCACCCTCTGCGCAACTCCCATCAACGGGACACTCGACCTGTCCCACAGCAACCTCTCCCAGGACGAGCTGACTTTAAAACTGGACGAGGATCTCTGCCAAGCCCAGCTGAGCAGGATTTTGCAGCTTGACATCAGCCACAACAACGTGGAAATGGATCTTCTGTCACTGTTTGCCTTGTTCTTCCCAATGGAAAACACGCTGTCCATCGATGCCAGCTTCAACAAGTTAACCATTAACATCCTGGATGCTGAGTTCCTCTGTAAGTTCCCATCCCACCAGCTTCTGTTCCTAAACATCAGCAACAACCCCATCAACAACCTGGATACGCTGTGCCTCCCTTCCAGCATCAAAGAAATTGATTTGTCCTTCACCAACATCAGCCAAATACCCCTGAATTTTGCTAGAAAGCTGTTTAACTTGGAAAAAATGTATGTTCAAGGAAACTACTTCATCTACATGGCATTCTCAGAAAGTGGGAATGCACTTCCAATGTGTGTCCCTCCCCGTGGAACTGTACACATTAATGCCATCTCCTTCGTCAGGATTGAGGCTGGGACACCCATTGGAAGCCTTCCTGAGAAACTAAAACACCTGGAAATGTCCAACTGCTCCATTGTGGAACTGCCAGAGTGGTTTGCTGGGACAGTGGAAGAACTGTTATTTCTGGACCTCAGCAGCAACCACATTTCTGTACTTCCTGATTTCCCCCCCTCCCTGCAGCATCTCGACATCAGCAACAATAACATCGATGTCATCCTCCCCAGTCTGAAATCCCTCTCCAATCTAACAGTATTTAGGATTCAGAATAACAAAATTATGGATATACACACAGAGTATTTTCCATCAGCCTTAAAAAAATGTGATTTTAGTAAAAACAAGGTGAAGGTGTTGTCCTTGACTTCTGCCCTGGAGAAGCTGGAACATCTCAACGTTTCTGGGAACCTGATCACTCGTCTGGAGCCTGCTGGCCTCCTTCCTGCACTGACCAGCCTGGACAGCAGCCACAACCTGATCCCAGAGCTGCCTGAT---------------
>NW_002198506_Taeniopygia_guttata
CTTTTGTCAGATCTCCCATCCCACCTGAGGCTCTCACCTGCTGGCAAAGCACCAAGGTCTTTGCAGATTTCCAGGAATTCTGGCAGATCCTCAGGGGTTGCTCTTCAGCCTTCAGCTCCTGCAGAGGAG---CCATCACATTCTGGAGTTCTGTCTCTCCTGCAAATCCTTAGCCCCAGGCTCAGGAGAAGCACAGGGAATCTTCTTCGGAGGGGAGAGAGGAACACCACAGCCCTTCCCATGGTCACACCT------------------gAACCCACCCTCTGTGGAACTCCCATCAACGGGACACTCAATTTGTCCCACAGCAACCTCACCCAAGATGAGCTGGTGTTAAAACTGGATGAGGATCTCTGCCAAGCCCACCTGCGCAGGATTTTGGAACTTGACATCAGTCACAACAATGTGGAAATGGATCTTCTGTCACTGTTTTCCCTGTTCTTCCCAATGGAAAACACGCTCTCCATTGATGCCAGCTCCAACAAGTTAACCATTAACATCCTGAATCCAGAATCCTTCTGTAACTTCCCATCCCACCAGCTTTTGTTCCTAAACATCAGCAACAACCCTATCAACAGCCTGGACAGGCTGTGCCTCCCTTCCAGCATCAAGGAAATTGATTTGTCCTTCACCAACATCAGCCAAATACCCCTGGATTTTGCTAAAAAATTGTTTAACTTGGAAAAAATGTATGTTCAAGGAAACCACTTCATCTACACAGCGTTCTCAGAAAGTGGGAATACACTTCCAACGTGTGTCCCTCCTCCCGGAACTGTACACCTCAACGCCCTCTCCTTGGTCAGGAACAAGGCTGGGACACCCGTTGAAAGCCTTCCTGAGAAAGTGAAACACCTGGGAATGTCCAACTGCTCCATTGTGGAACTGCCAGAGTGGTTTGCTGACACAGTGGAAGAACTGTTATTTCTGGACCTCAGCAGCAACCACATTTCTGTATTTCCCAATTTCCCCCCCTCCCTGCAGCATCTCGACATCAGCAGCAATGACATCAAAGTCATCTCCTCCAGTCTGAAATCTCTCTCCAACTTAAAAATATTTAGGATTCAAAATAACAAAATTATGGGTATACACACGGAGTTTTTTCCATCAGCCTTAAAAAAATGTGATTTTAGTAAAAACAAGGTGAAGGTGTTGTCATTAACTTCTGCCCTGGAGAAGCTGGAACATCTCAATATTTCTGGGAACTTGATCACACGTCTGGAGCCTGCTGGCCATCTTCCTGCACTGACCAACCTGGACAGCAGCCACAACCTGATCCCAGAACTGCCCGATGGCTTCGGGGTGTCC
