# Supplementary material for: Episodic Positive Selection in the Evolution of Avian Toll-Like Receptor Innate Immunity Genes
Source: PLoS One. 2014 Mar 3;9(3):e89632. doi: 10.1371/journal.pone.0089632 (PMC3940441; doi:10.1371/journal.pone.0089632)
Supplement: File S1 — Compressed “zip” file containing all ten alignments used in this analysis, in .fas (fasta) format. Sequences are labelled with Genbank accession numbers and species binom; see also Table S1. (ZIP) [file pone.0089632.s012.zip › TLR1LA.fas]

>KF265255_Apteryx_mantelli
TTGAGCTACAAAGATTTTCCTTCACCTTCTTTAAAGTTTCTGAAAAAAATCAAGACAACAGCTCTGACGCTTGACAATGTGGATTTACGATGGGGTATCATTTTTCAAATTTTTCTGCTTATTTGGTATTCACCTGTGGAGTTTTGGACTGTGAAAAATTTAACTTTTCGAGGATCAGTGGGGAAGCTGACAGAATACGAATATTTATTCTTATTAAGCTTTCAGGAACAATCGGTCTATTGGGGTGGCTCCATGAAAGCACTAACTTTGGAGCATGCTCGTAATAAGGTTTATTATTTCAACCAGGCAATTCTATACAGACAATTTTCAGAGATGAATATAGAAAATTTAACGATATACGATGCATGTATGCCGCACATGCTTTGCCCCAAGAGAACAAGCTCATTTCAGTATTTAAATTTTTCTCACAATGCCCTGACAGATGAATTGTTCCAGAATTGTGTCACTCTGACAGATTTGAAATCACTTATCTTGCAGAGGAATAAATTTGAGAGCCTTTCCAAGGTGAGCTTCATGACCAGCAGTATGAAATCACTGAAATATCTGGACATGAGCAGCAACTTGCTGCATCACGATGGGGCTGAGAAGCGCTGCCAATGGGCCGACTCACTGGCAAAGCTGAACTTATCCTACAACCAGTTGACGGAGTCTGTGTTTGAGTGCTTGCCAGTCAATATCAAAATCCTTGATCTACAAAACAACCAGATTGCAAGCGTCCCCAAGGGGATTGCTGAGCTGAAGTCCTTGAGAGAGCTGAATCTTGCTTTGAACCGGCTAACTGACCTGCCCGGATGCAGTGTCTTTCCTGCTCTGGCAGCCCTGAACATGGAGATGAATTCAATCCTCACGCCATCTGCTGACTTCTTCCAGAGCTGTCAAAGGGTGGTGGAGCTACGAGCAGGGCGCAATCCGTTCAAGTGCTCCTGTGAACTGCGAGCCTTCATCCGCCTGGAGAAGCAGTCTAGGCGGGAGCTGTCAGGCTGGCCGGAGGCCTACATGTGCCAGTACCCGGAAGACTTGCGAGGAACCCAGCTGAAGGACTTTCACTTGAGTGAACTGTCTTGCAACACCACCCTCTTGCTTGTGACAGCTCTGCTCCTGACGCTGGTGCTGGTGGCTGTCGTGGCCTTTCTGTGCATC
>KF265256_Callaeas_wilsoni
--GAGCTACAAAGATTTCCCCTCTCCACCTTTAATGCTTCTGAAGAAAATCAAGACGACCGCTCTGATGCTGGATGCTGTGGACTTACAATGGGCTATCATCCTGCAAATTTTCATGCTTATTTGGTATTCACCTGTGGAACATTTGACTGTGAGAAATTTGACTTTTCGGGGACCACTGGAGGAGCTGACTGAATATGCATTTCTACCCTTTTCAAGTTCTGTGGAACAATTAATCTCTTTGGATGGCTCCATGAAAGCATTAACTTTGGAGCRTGTTCGTAATAAGGTTTATTATTTCAACCAGCAGATTCTATACAGACAGTTTTCAGAGATGAATATTGCCAGTTTGACAATATATGATGCATATATGCCACACATGCTTTGCCCCAACAGAACAAGCTCATTTCAGTATTTAAATTTTTCTCACAATGCCCTGACAGATGAGTTGTTCCAGAATTGTGGCACTCTTGTGGATCTGAAATTACTTATTTTGCAGAAGAATAAATTTGAGAGCCTTCCCAAGGTAAGCTTCATGACCAGCCGTATGAAGTCACTGAAATACCTGGACATGAGCAACAACCTGCTGCGCCACGATGGAGCTGGCGTGCAATGCCAGTGGGCTGAGTCTCTGACAGAGTTGGACCTGTCCTCCAATCAGTTGGCAGATGCTGTGTTTGCGTGCTTGCCAGTCAATGTCAAAAAACTCAGCCTACAAAACAATCAGATCAGCAACGTCCCCAGGGGGATGGTGGAGCTGAAATCCTTGGAAGAGCTGAACCTGGCATCGAACAGGCTGGCTGACCTGCCGGGGTGCAGTGGCTTTACGTCCCTGCAGTTCCTGAACGTAGAGATGAATTCGATCCTCACCCCATCTGCTGACTTCTTCCAGAGCTGCCCAAGGGTCGGGGAGCTGCAGGCCGGGCACAACCCGTTCAAGTGCTCCTGTGAACTGCAAGCCTTTATCGGCCTGGAGAGGCAGTCAGGGGGGAAGCTGTTTGGCTGGCCGGCGGCATACGTGTGCGAGTATCCGCAAGGCTTGCGAGGAACGGAGCTCAAGGACTTCCACCTGAGCCAACTGGCTTGCAACACGACGCTCCTGCTTGTGACAGCTCTGCTGCTGACGCTGGTGCTGGTGGCTGCGGTGGCCTTTCTGTGCATC
>KF265257_Cyanoramphus_novaezelandiae
TTGAGYTATAAAGATTTCCCCCCTCCTTCTTTAGCGCTTCTGAAGGAAATCAAGACAACAGCTCTCACGCTTGACACTGTGGATTTACAGTGGGCTATAATTTTGCAGATTTTCCTCCTTATTTGGTATTCACCTGTGGAGTATTTGACTGTGAGAAATTTGACTTTTCGGGGACCACTGGGGGAGCTGRCTGAATATGACTTTATACCCTTACTAAGCTCTATGGAACAATTAATCTCTTTGGGTGGCTCCATGAAAGTACTAACTTTGGAGCATGTTCGTAATAAGGTTTATTATTTCAACCAGGAGATACTATACAGACAGTTTTCAGAGATGAATATTGCCRGTTTGACAATATATGATGCATATATGCCACACATGCTTTGCCCCAACAGAACAAGCTCATTTCAGTATTTAAATTTTTCTCGCAATGCCCTGACGGATGAGCTGTTCCAGAATTGCGGCACTCTGACAGATTTGAAATTACTTATTTTGCAGAAGAATAAATTTGAGAGCCTCCCCAAGGTTAGCTTCATGACCAGCCATATGAAATCACTAAAATACCTGGACATGAGCAGCAACTTGCTGCGTCATGAGGGAGCTGACGCGCAATGCCAATGGGCTGAGTCTCTGACAGAGCTGGACCTGTCCTCAAATCAGTTGACGGATGCTGTGTTCGAGTGCTTGCCAGTCAACATCCAACATCTCAACCTCCAAAACAATCAGATCAGCAGTGTCCCCAGGGGAATGGCCGAGCTGAAAGCCTTGAAAGAGCTGAACTTGGCATCGAACCGTCTGGCTGACCTGCCGGGCTGCGGCGGCTTTACGGCCCTGGAGCTCCTGAAYGTAGAGATGAATTCGATCCTCACCCCGTCTGCCGACTTCTTCCAGAGCTGCCCGAGAGTCAGGGAGCTCAAAGCAGGAAAGAACCCGTTCAAATGCTCGTGTGARCTGCGAGCCTTTATCCGTGAGGAGAAGCAGTCYGGGGGGAGGCTGTTCGGCTGGCCGGCGGCGTACATGTGCGAGTACCCGGAGGACTTGCGAGGGACACAGCTGAAGGACTTCCACCTGAGCGAGCTGGCTTGCAACACAGTGCTGCTCCTTGTGACAGCTCTGCTGCTGACGCTGGTGCTGGTGGCTGTCGAGGCCTTCCTGTGCATC
>KF265259_Mohoua_ochrocephala
TTGAGCTACAAAGATTTCCCCTCTCCTCCTTTAATGCTTCCGAAAAAAATCAAGACAACAGCTCTGACGCTTGATGCTGTGGACTTACAATGGGCTATCATCCTGCAAATTTTCGTGCTTATTTGGTATTCACCTGTGGAACATTTGACTGTGAGAAATTTGACTTTTCGGGGACCAGTGGAGGAGCTGACTGAATATGCATTTCTACCCTTATTAAGCTCTGTGGAACGATTAATCTCTTTGGATGGCTCCATGAAAACATTAACTTTGGAGCATGTTCGCAATAAGGTTTATTATTTCAACCAGGAGATTCTATACAGACAGTTTTCAGAGATGAATATTGCCAGTTTGACAATATATGATGCATATATGCCACACATGCTTTGCCCCAATAGAACAAGCTCATTTCAGTATATCAATTTTTCTCACAATGCCCTGACAGATGAGTTGTTCCAGAATTGTGGCACTCTCGTGGATCTGAAATCACTTATTTTGCAGAAGAATAAATTTGAGAGCCTTCCCAAGGTAAGCTTCATGACCAGCCGTATGAAATCGCTGAAGTACCTGGACATGAGCAGCAACCTGCTGCGCCACGATGGAGCT---gTGCAGTGCCAGTGGGCCGAGTCTCTGACAGAGCTGGACCTGTCCTCCAATCAGTTGGCGGATGCTGTGTTCGAGTGCTTGCCAGTCAACGTGAGAAAACTCAGCCTACGCAACAATCAGATCAGCAACGTGCCCAGGGGGGTGGCGGAGCTGAAATCCCTGGAAGAGCTGAACCTGGCATCGAACAGGCTGGCTGACCTGCCGGGGTGCGGTGGCTTTCCGTCCCTGCAGCTCCTGAACGTCGAGATGAATTCGATCCTCGCCCCATCCGCTGACTTCTTCCAGAGATGCCCAAGGGTCAGGGAGCTGCAGGCCGGGCACAACCCGTTCAAGTGTTCGTGCGAGCTGCAAGCCTTTATCCGCCTGGAGCGGCGGTCGGGGGGGAAGCTGTTCGGCTGGCCGGCGGCATACGCGTGCGAGTACCCGGAGGGCTTGAGAGGGACGGAGCTCAAGGACTTCCACCTGAGCCAGCTGGCTTGCGACACGACGCTGCNGNANGNNNCAACGCTGCTGCTGACGCTGGTGCTGGTGGCCGCGGTGGCCTTCCTGTGCATC
>KF265260_Notiomystis_cincta
------TACAAAGATTTCCCCTCTCCGCCTTTAACGCTTCTGAAGAAAATCAAGACAACAGCTCTCATGCTTGATGCTGTGGACTTACAATGGGCTATCATCTTGCAAATTTTCGTGCTTATTTGGGATTCACCTGTAGAACATCTGACTGTGAGAAATTTGACTTTTCGGGGACCACTGGAGGAGCTGAATGAATCCGCATTTCTGCCCTTATTAAGCTCTGTGGARCAATTATTCTCTTTGGATGGCTCCATGAAAGCATTAACTTTGGAGCATGTTCGGAATAAGGTWTATTATTTCAACCAGGAGATTCTATACAGACAGTTTTCAGAGATGAATATTGCCAATTTGACAATATATGATGCATATATGCCACACATGCTTTGCCCCAACAGAACAAGCTCATTTCAGTATTTAAACTTTTCTCACAACGCCCTGACAGATGAGTTGTTCCAGAATTGTAGCACTCTCAGGGATCTTAAATTACTTATTTTGCAGAAGAATAAATTTGAGAGCCTTTCCAAGGTAAGCTTCATGACCAGCCTTATGAAGTCCCTGAAATACCTGGACATGAGCAACAACCTGCTGCGCCACGAGGGAGCTGGCGTGCAGTGCCAGTGGGCTGAGTCTCTGGCAGAGCTGGACCTGTCCTCCAATCAGTTGGCCGATGCCGTGTTCTCCTGCTTGCCAGCCAACGTCAGAAAGCTGGGCCTGCGGAACAATCACATCAGCAGCGTGCCCAGGGGCATGGTGGAGCTGAGCTCCTTGCAAGAGCTGAACCTGGCATCGAACAGGCTGGCTGACCTGCCGGCGTGCAGCGGCTTTGCGTCGCTGCAGGTCCTSAACGTGGAGATGAATTCGATCCTCACCCCATCTGCCGACTTCTTCCAGAGCTGCCCGCGGGTCAGGGAGCTGCAGGCCGGGCACAACCCGTTCAAGTGCTCCTGTGAGCTGCAGGCCTTTATCGGCCTGGAGAGGCGGGCGGGGGGGAAGCTCTTTGGCTGGCCGGCGGCCTACGTGTGCGAGTACCCGCAGGGCTTGCGGGGCACGGAGCTCAAGGACTTCCACCTGAGCCAGCTGGCTTGCAACGCCACGCTGCTGCTCGTGACAGCTCTGCTGCTGACGCTGGTGCTGGTGGCCGCGGTGGCCTTTCTGTGCGTC
>KF265261_Philesturnus_carunculatus
--GAGCTACAAAGATTTCCCCTCTCCACCTTTAATGCTTCTGAAGAAAATCAAGACAACAGCTCTCATGCTGGATGCGGTGGACTTACAATGGGCTATCATCCTGCAAATTTTCATGCTTATTTGGTATTCACCTGTGGAACATTTGACTGTGAGAAATTTGACTTTTCGGGGACCACTGGAGGAGCTGACTGAATATGCATTTCTACCCTTTTTAAGTTCTGTGGAACAATTAATCTCTTTGGATGGCTCCATGAAAGCATTAACTTTGGAGCATGTTCGTAATAAGGTTTATTATTTCAACCAGCAGATTCTGTACAGACAGTTTTCAGAGATGAATATTGCCAGTTTGACAATATATGATGCATATATGCCACACATGCTTTGCCCCAATAGAACAAGCTCATTTCAGTATTTAAATTTTTCTCACAATGCCCTGACAGATGAGTTGTTCCAGAATTGTGGCACTCTCGTGGAACTGAAATTACTTATTTTGCAGAAGAATAAATTTGAGAGCCTTCCCAAGGTAAGCTTCATGACCAGCCGTATGAAGTCACTGAAATACCTGGACATGAGCAACAACCTGCTGCGCCACGATGGAGCTGACGTGCGATGCCAGTGGGCTGAGTCTCTGACAGAGTTGGACCTGTCCTCCAATCAGTTGGCAGATGCTGTGTTTGCGTGCTTGCCAGTCAATGTCAAAAAACTCAGCCTACAAAACAATCAGATCAGCAACGTCCCCAGGGGGATGGTGGAGCTGAAATCCTTGGAAGAGCTGAACCTGGCATCGAACAGGCTGGCTGACCTGCCGGGGTGCAGTGGCTTTACGTCCCTGCAGTTCCTGAACGTAGAGATGAATTCGATCCTCACCCCATCTGCTGACTTCTTCCAGAGCTGCCCAAGGGTCAGGGAGCTGCAGGCCGGGCACAACCCGTTCAAGTGCTCCTGTGAACTGCAAGCCTTTGTCGGCCTGGAGAGGCAGTCAGGGGGGAAGCTGTTTGGCTGGCCGGCGGCATACGTGTGCGAGTATCCGGAAGGCTTGCGAGGAACGGAGCTCAAGGACTTCCACCTGAGCCAACTGGCTTGCAACACGACGCTCCTGCTTGTGACAGCTCTGCTGCTGACGCTGGTGCTGGTGGCTGTGGTGGCCTTTCTGTGCAT-
>KF265263_Porphyrio_hochstetteri
TTGAGCTACAAAGATTTTCCTTCTCCTTCTTTAACACTTCTAAAGAAAGTCAAGACAACAGATCTCATGCTTGACACTTTGGACTTACAATGGGCTATCATTTTGCAACTTTTCCTGCTTATTTGGTATTCACCAGTGGAGCAACTGACTGTGAGAAATTTGACTTTTCGGGGACCAGTGGGGGAACTGACTGAATATGAATTTCTACCTTTATTAGGCTCTTTGGAACATGTGATTTCCCTGGGTGGCTCCATGAAAGGGCTAACATTGGAGCATGTTCGCAATAAGGTTTATTATTTCAACCAGGAGATTCTATACAGACAGTTTTCAGAGATGAATGTCACCAGTTTGACAATATACGACGCGTGTATGCCACACATGCTTTGCCCCAACAGAACCAGCTCGTTTCAGTATTTAAATTTTTCTCGCAATGCCCTGACAGATGAATTGTTCCAGAATTGTGGCACCCTGACAGATCTGAAATTCCTTATTTTGCAGAGGAATAAATTTGAAAGCCTTCTGAAGGTAAGCTTCATGACCAGCCGTATGACATCACTGAAACACCTGGACATGAGCCGCAACTTGCTGCGTCACGATGTAGCAGACACACAGTGCCAGTGGGCTGAGTCTCTGACAGAGTTGGACCTGTCCTCAAACCAGTTGACGGACGCCGTCTTTGCGTGCTTGCCTGTCAACGTCAAAAGACTCGACCTGCAGAACAACCAGATCACCAGTGTCCCCACGGGGATGGCTGAGCTGAAGTCCCTGGCAGAGCTGAACCTGGCAGCCAACAGGCTGGCTGACCTGCCGGGCTGCGGTGGCTTCGTGTCCCTGGAGTACCTGAACGTGGAGATGAATTCGATCCTCACCCCGTCTGCTGACTTCTTCCAGCGCTGCCCAAGGGTGAGGGAGCTGCAAGCCGGGCAGAACCCGTTCAAGTGTTCCTGTGAACTGCAAGAGTTTATCCGCGTGGAGCGGCAGTCTGGGGGGAGGCTGTTCGGCTGGCCAGCGGCGTACACCTGCGAGTACCCGGAGGACTTGCGAGGAACGCAGCTGAAGGACTTCCACCTGAGCGAACTGGCCTGCAACACCACGCTCTTGCTTGTGACAGCTCTGCTGCTGACGCTGGTGCTGGTGGCTGTGGTGGCCTTCCTGTGCATC
>KF265264_Strigops_habroptilus
CTGAGCTATAAAGATTTCCCCTCTCCTTCTTTAGCGCTTCTGAAGAAAATCAAGACAACAGCTCTCATGCTTGACACTGTGGATTTACAGTGTTCTATAATTTTGCAGATTTTCCTGCTTATTTGGTATTCACCTGTGGAGCATTTGACTGTGAGAAATTTGACTTTTCGGGGACCACTGGGGGAGCTGAATGAATATGACTTTCTACCCTTATTGAGCTCTGCGGAACAATTATTCTCTTTGGGTGGCTCCATGAAAACACTAACTTTGGAGCATGTTCGTAATAAGCTTTATTATTTCAACCAGGAGACACTATACAGACAGTTTTCAGAGATGAATATTGCCAGTTTGACAATATATGATGCATATATGCCACACATGCTTTGCCCCAATAGAACAAGCTCATTTCAGTATTTAAATTTTTCTCGCAATGCCCTGACGGATGAACTGTTCCAGAATTGTGGCACTCTGACAGATTTGAAATTACTTATTTTGCAGAGGAATAAATTTGAGAGCCTTCCCAAGGTTAGCTTCATGACCAGCCGTATGAAATCACTGAAATACCTGGACATGAGCAGCAACTTGCTGCGTCACGAGGGAGCTCACGTGCAATGCCAATGGGCTGAGTCTCTGACAGAGTTGGACCTGTCCTCAAATCAGTTGACGGATGCGGTGTTTGAGTGCTTGCCAGTCAACATCGAAAAACTCAACCTCCAAATCAATCAGATCAACAGTGTCCCCAAGGGGATGGCCGAGCTGAAAGCCTTGAAAGAGCTGAACTTGGCATCGAACCATCTGGCTGACCTGCCGGGGTGCGGTGGCTTTACATCCCTGGAGTTCCTGAACGTAGAGGTGAATTTGATCCTCACCCCGTCTGCTGACTTCTTCCAGAGCTGCCCAAGGGTGAGGGAGCTCCAAGCGGGGCAGAACCCATTCAAGTGCTCGTGTGAACTGCGAGACTTTATCCGTGGGGAGAGGCAGTCCGGGGGAAGGCTGTTTGGCTGGCCGGCGGCGTACGTGTGCGAGTACCCAGAGGACTTGCGAGGGACGCAGCTGAAGGACTTCCACCTGAGTGAGCTGGCTTGCAACACAGTGCTCCTGCTTGTGACAGCTCTGCTGCTGACGCTGGTGCTGGTGGCTGTCGTGGCCTTTCTGT-----
>KF265265_Xenicus_gilviventris
---AGCTATAAACATTTCCCCTCTCCTTCTTTATTGCTTCTGGAGAAAATCCAGACAACATCTCTCATGCTTGACACTGTGGACTTACAATGGACTATCATTCTGCAAATTTTCCTGCTTCTTTGGTATTCACCCGTGGAGCATTTGATTGTGAGAAATTTGACTTTTCGGGGTCCACTGGGGGACCTGACTGAATATGAATTTCTACCCATATTAAGTTCTGTGGAACAATTAATCTCTTTGGATGGCTCCATGAAAGMGTTAACTTTGGAGCATGTTCGGAATAAGCTTTATTATTTCAACCAGGAGATTCTTTACAGACAGTTCTCAGAGATGAATATTGCCAGTTTGACAATATATGATGCATATATGCCACACATGCTTTGCCCCAATAGAACAAGCYMATTTCAGCATTTAAATTTTTCTCACAATGCTCTGACAGATGAGTTGTTCCAGAACTGTGGCACTCTGAGAGATCTGAAATCACTTATTTTGCAACGGAATAAATTTGAGAGCCTTCCCAAGGTGAGCTTCATGACCAGCCGCATGAAATCGCTGAAATATCTGGACATGAGCAACAACTTGCTGCATCACGACGGAGCCGACGTGCAGTGCCAGTGGGCTGAGTCTCTGACAGAGCTGGACCTGTCCTCAAATCAGTTGGCAGATGCTGTGTTTGAGTGCTTGCCAGTCAACATCCAAAAACTGGACCTACAAAACAACCAGATCAGCAGTGTGCCCAGAGGGGTGGCTGAGCTGAARTCCTTGAGRGAGCTGAACCTGGCGTTGAACAGGCTGTCTGACCTGCCGGGGTGCGGTGGCTTTACGTCCCTGCAGCTCCTGAACGCGGAGATGAATTTGATCCTCACCCCATCCGCTGACTTCTTCCGGAGCTGCCCGAGGGTCAGGGAGCTCCAAGCCGGGCACAACCCGTTCAAGTGTTCCTGTGAGCTGCAGGACTTTATCCGGCTGGAGAGGCAGTCTGGGGGGAAGCTGGCTGGCTGGCCAGCGGCCTACGTGTGCGAGTACCCGGAAAGCTTGCGAGGAACAGAGCTGAAGGACTTCCACATGAGTGAACTGGCGTGCAGCACAGTGCTCCTGCTCGTGACGGCTCTGCTGCTGACACTGGTGCTGGTGGCCGTGGTGGCCTTTCTGTGCATC
>GU904995_Accipiter_cooperii
---------AAAGATTTCCCCTCCCCTTCTTTAACGCTTCTGAAGAAAATCAAGACAACAGCGCTCATGCTTGACACTGTGGACTTACAATGGACTATCATTTTGCAAATTTTCCTGCTTATTTGGTACTCACCCGTGGAGCATTTGACTGTGAGAAATTTGACTTTTCGGGGACCACTGGGGGAGCTGACTGAATATGAATTTCTACCCTTATTAAGCTCTCTGGAACAATTAATGTCTTTGGGTGGCTCCATGAAGGTGCTAACTTTGGAGCATGTCCGTAATAAGGTTTATTATTTCAACCAGGAGATTCTATACAGACAGTTTTCAGAGATGAATATTGCCAGTTTGACAATATATGATGCATATATGCCACACATGCTTTGCCCCAATAGAACGAGCTCATTTCAGTATTTAAATTTTTCTCACAATGCCCTGACAGATGAACTGTTCCAGAATTGTGGCACTCTGACAGATCTGAAATTACTTATTTTGCAGAGGAATAAATTTGAGAGCCTTTCCAAGGTAAGCTTCATGACTAGCCGCATGAAATCACTGAAATACCTGGACATCAGCAGCAACTTGCTGAGCCACGATGGAGCTGATGAGCAATGCCAATGGGCTGAGTCTCTGACAGAGTTGGACCTGTCCTCAAATCAGTTGATGGATGCCGTGTTTGAGTGCTTGCCAGTCAACATCAAAAAACTCGACCTCCAAAACAATCACATCACCAGTGTCCCCAAGGGAATGGCTGAGCTGAAATCCTTGAAAGAGCTGAACCTGGCAATGAACAGGCTGGCTGACCTGCCGGGGTGCAGTGGCTTTTCGTCCCTGGAGTTCCTGAACGTAGAGATGAATTTGATCCTCACCCCATCTGCCGACTTCTTCCAGAGCTGCCCACAGGTCAGGGAGCTACAAGCCGGGCGCAACCCGTTCAAGTGTTCCTGTGAACTGCAAGACTTTATCCGTCTGGAGAGGCAGTCTGGGGGGAAGCTGTTTGGCTGGCCAGCAGCGTACGTGTGCGAGTACCCAGAAGACTTGCAAGGAATGCAGCTGAAGGACTTCCACCGGACTGAACTGGCTTGCAACACGGTGCTCTTGCTGGTGACAGCTTTGCTGCTGACGCTGGTGCTGGTGGCTGTCGTGGCCTTTCTGT-----
>GU904992_Amazona_albifrons
---------AAGGATTTCCCCTCTCCTTCTTTAGCGCTTCTGAAGGAAATCAGGACAACAGCTCTCATGCTTGACACTGTGGATTTGCAGTGGGCTATAATTTTGCAGATTTTCCTGCTTATTTGGTATTCACCTGTGGAGCATTTGACTGTGAGAAATTTGACTTTTCGGGGACCACTGSGGGAGCTGAMTGAATCTGACTTTCTACCCTTATTAAGCTCTATGGAACAATTAATCTCCTTGRGTGGCTCGATGAAAGTACTGACTTTGGAGCACGTTCGTAATAAGGTTTATTATTTCAACCAGGAGATATTATACAGACAGTTTTCAGAGATGAATATTGCCAGTTTGACAATATATGATGCATATATGCCACACATGCTTTGTCCCAACAGAACAAGCTCATTTCAGTATTTAAATTTCTCTCACAATGCCCTGACGGATGAGCTGTTCCAGAATTGTGTCACTCTGACAGATTTGAAATTACTTATTTTGCAGAAGAATAAATTTGAGAGCCTTCCCAAGGTTAGCTTCATGACCAGCCATATGAAATCACTGAAATACCTGGACATGAGCAGCAACTTGCTGCATCATGAGAGAGCTGATGTGCAATGCCAATGGGCTGAGTCTCTGATGGAGTTGGACCTGTCCTCAAATCAGTTGACAGATGCTGTGTTCGAGTGCTTGCCAGTCAACATCCAAAATCTCGACCTCCAAAACAATCAGATCAGCAGTGTCCCCAGGGGAATGGCCGAACTGAAAGGCTTGAAAGAGCTGAACTTGGCATCGAACCGTCTGGCTGACCTGCCGGGGTGCGGCAGCTTTACGTCCCTGGAGTTCCTGAACGTAGAGATGAATTCAATCCTCACCCCGTCTGCCGACTTCTTCCAGAGCTGTCCAAGGGTCAGGGAGCTCCAAGCCGGAAAGAACCCGTTCAAGTGCTCGTGTGAACTGCGAGACTTTATCCGTGGGGAGAGGCAGTCAGGGGGGAGGCTGTTTGGCTGGCCGGCTGCGTACATGTGCGAGTACCCGRAGGACTTGCGAGGGATGCAGCTGAAGGACTTCCACCTGAGCGAGCTGGCTTGCAACACAGTGCTGCTCCTTGTGACAGCTCTGCTGCTGACGCTGGTGCTGGTGGCTGTCGTGGCCTTCCTGT-----
>GU904709_Carpodacus_mexicanus
TTGAGTTACAAAGATTTCCCCTCTCCATCTTTAATGCTTCTGAAGAAAATCAAGGCAACAACTCTCACACTTGATGCTGTGGACTTACAATGGGCTATCATCCTGCAAATTTTCATGCTTATTTGGTATTCACCTGTGGAACATTTGACTGTGAGAAATTTGACTTTTAGGGGACCACTGGAGGAACCAACTGAATATGCATTTCTACCCTTATTAAGCTCTGTGGAACAATTAATCTCTTTGGATGGCTCCATGAAAGCATTAACTTTGGAGCATGTTCGTAATAAGGTTTATTATTTCAACCAGGAGATTCTGTACAGACAGTTTTCAGAGATGAATATCGCCAATTTGACAATAGCTGATGCGTATATGCCACACATGCTTTGCCCCAATAGAACAAGCTCATTTCAGTATTTAAATTTTTCTCACAATGCCCTGACAGATGAGCTGTTCCAGAATTGTGGCACTCTCATGGATCTGAAATTACTTATTTTGCAGAAGAATAAATTTGAGAGCCTTCGCAAAGTAAGCTTCATGACCAGCGGTATGAAATCATTGAAATACCTGGACATGAGCAACAACCTGCTGCGCCACGATGGAGCTGATGTGCCATGCCAGTGGGCCGAGTCTCTGACAGAGCTGGACCTGTCCTCCAATCAGTTGGTGGATGCAGTGTTTGAGTGCTTGCCAGTCAACGTCAAAAAACTCAGCCTACAAAACAATCAGATCAGCAATGTCCCCAGCGGGGTGGCGGAGCTGAAATCCTTGGAGGAGCTGAACCTGGCATCGAACAGACTGGCCGACCTGCCGGGGTGCAGTGGCTTTACGTCCCTGCAGTTCCTGAACATCGAGATGAACTCAATCCTCACCCCATCTGCTGACTTCTTCCAGAGCTGCCCAAGGATCAGGGAGCTGCAGGCCGGGCACAACCCGTTCAAGTGTTCCTGTGAGCTGCAAGCCTTTATCCGCCTGGAGAGGCGCTCAGGGGGGAAGCTCTTTGGCTGGCCGGCGGCGTACGTGTGCGAGTACCCCGAAGGCTTGCGAGGGACGGAGCTCAAGGACTTCCACCTGAGCCTGCTGGCTTGCAACACGACGCTGCTGCTAGTGACAGCTCTGCTGCTGACGCTGCTGCTGGTGGCTGCGGTGGCC------------
>GU904989_Dromaius_novaehollandiae
---------AAAGATTTCCCTTCTCCTTCTTTAGAGTTTCTGAAAAAAATTAAGACAACAGCTCTGACGTTTGACACTGTGGATTTACAATGGGGTATTATTTTTCAAATTTTCCTGCTTATTTGGGATTCACCTGTAGAGAATTGGACTGTGAAAAATTTAACTTTTCGAGGATCAGTTGGGAAGCTGACTGAATATGAATATTTATTCTTACTAAGCTTTCAGGAACAACCAGTCCATTGGGGTGGCTCCATGAAAGCACTGACTGTGGAGCATGTTCGTAATAAGGTTTATTATTTTGACCAGGCAATTCTATACAGACAGTTTTCAGAGATGAATATTGAAAATTTAACAATATATGATGCGTATATGCCGCACATGCTTTGCCCCAATAGAACAAGCTCCTTTCAGTATTTAAATTTTTCTCACAATGCCCTGACAGATGAATTGTTCCAGAATTGTGTCACTCTGACAGATTTGAAATCACTTATTTTGCAGAGAAATAAATTTAAGAGCCTTTCTAAGGTGAGCTTCATGACCAGCCATATGAAATCACTGAAATATTTGGACATGAGCAGCAACTTGCTGCAACATGATGGGGCTGAGGAGCACTGCCAATGGGCCGACTCACTGGCAGATCTGGACTTATCCTTCAACCAGTTGACGGAGTCTGTGTTTGAGTGCTTGCCAGTCAATATCAAAATCCTTGATCTACAAAACAACCAGATCGCAAGTGTCCCCAAGGGGATTGCTGAGCTGAAGTCCTTGAGAGAGCTGAATCTTGCTTCGAACCGTCTAACTGACCTGCCTGGGTGCAGTGCCTTTCCTGCTCTGGCAGCCTTGAACATAGAGGGGAATTCAATCCTTACGCCATCTGCTGACTTCCTCCAGAGCTGTCAGAGGGTGGGGGAGCTACAAGCAGGGCGCAATCCATTCAAGTGCTCCTGCGAACTGCGAGCCTTCATCCGCTTGGAGAAGCAGTCTGGGGGGAAGCTGTCAGGCTGGCCGGAGGCCTATATGTGCCAGTACCCAGAAGACTTGCGAGGAACCCAGCTGAAGGCCTTTCACCTGACTGAACTGTCTTGCAACACCACCCTCTTGCTTGTGACAGCTCTGCTCCTAACCCTGGTGCTGGTGGCTGTGGTGGCCTTTCTGT-----
>GU904861_Falco_naumanni
TTGAGCTACAAAGATTTTCCCCCTCCTTCTTTAATGCTTCTGAAGAAAATCAAGACAACAGCTCTCACGCTTGACACTGTGGACTTACAGTGGGCTATCATTTTGCAAATTTTCCTGCTTATTTGGCATTCACATGTGGAGCATTTGACTGTAAGAAATCTGACTTTTCGAGGACCACTGGTGGACCTGACTGAATATGAATTTCTAGCCTTATTAAGCTCTGTGGAACAATTAATCTCTTTGGGTGGCTCCATGAAAGTGCTAACTTTGGAGCATGTTCGTAATAAGCTTTATTATTTCAACCAGGAGATTTTATACAGACAGTTTTCGGAGATGAATATTGCCAGTTTGACAATATATGATGCATATATGCCACACATGCTTTGCCCCAATAGAACAAGCTCATTTCAGTATTTAAATTTTTCTCACAACGCCCTGACAGATGAATTGTTCCAGAATTGTGGCACACTAACAGTTCTGAAATCACTTATTTTGCAGAGGAATAAATTTGAGAGCCTCCTCAAGGTAAGCTTCATGACCAGCCACATGAAATCACTGAAATATCTGGACATGAGCAGCAACTTGCTGCGCCATGATGGAGCTGATGAGCAATGCCAGTGGGCTGAGTCTCTGTCAGAGTTGGACCTGTCCTCAAATCAGTTGACAGATGCCGTCTTTGAGTGCTTGCCAGTCAACATCAAAAAACTTGACCTGCAAAACAATCAGATCGCCAGTGTTCCCAAGGGGATGGCTGAGCTGAAGTCCTTGAAAGAGCTGAACCTGGCATCCAACAGGCTGGCTGACCTGCCGGGGTGCAGTGGCTTCACATCCCTGGAGTTCCTGAATACAGAGATGAATTCGATCCTCACCCCATCTGCTGACTTCTTCCAGAGCTGCCCAAAGGTCAGGGAGCTACAAGCCGGGCACAACCCATTCCGGTGTTCCTGTGAACTTCAAGACTTTGTCCGTCTGGAGAGGCATTCTGGGGGGAAGCTGTTTGGCTGGCCGGCAGCGTACATGTGCGAGTACCCAGAAGACTTGCGAGGGACGCAGCTAAAGGACTTCCACCTGACTGAGCTGGCGTGCAACACGATGCTCTTGCTTGTGACAGCTCTGCTGCTAATGCTGCTGGTGGTGGCTGTCGTGGCCTTTCTGTGCATC
>NM_001007488_Gallus_gallus
TTGAGCCACAAAGATTTTCCCTCCCCTTCTTTAGAGCTTCAGAAGAAAATCAAAACAACAGATCTAACGCTTGACACTGTGGACTTAGAATGGACTGTCATTCTGCAAATTTTTCTGCTAGTTTGGGATTCATCTGTGGAGCACTTAACTGTGAGAAATTTGATTTTTCGGGGACCAGTGGTGGAGCTGACTGAATATAAACATGTACCCCTTTTAAGATCTCTGGAACAATTACTGTCCTTGGGTAGCTCCATGAAGGCACTAACTTTGGAGCGTGTTCGAAATAAGTTGTATTATTTCAACCAGGAGATTTTGTACAGACAGTTTTCAGAGATGAATATTGATAGTTTGACAATACATGATGCATGTATGCCGCACATGCTTTGCCCAAAAAAACGAAGCTCATTTCAGTATATAAATTTTTCCCGCAATGCCCTGACAGACGAATTGTTCCAGAATTGTGACACTCTGGCAAATTTGAAAATACTTATTTTGCATAGGAATAAATTTGAGAGCCTTTCCAAGGTGAGCTTCATGACCAGCCGTATGAAATCACTGAGGTATCTGGACATGAGCAGCAACTTGCTGCGTAACAGTAGAGCTGAGGGGCGCTGCCAGTGGGCTGATTCTCTGGCAGAGCTGGACCTGTCCTCCAACCAGCTGACAGAGGCTGTGTTTGAGTGCTTGCCAGCTAATATCAACAAAGTGGACCTACAAAACAACCAGATTGCCAATGTCCCCAAGGGGATCACTGAGCTGCACTCATTGCAGGAGCTGAACCTGGCATCCAACCGGCTGGCCGACCTGCCAGGGTGCAGGGCCTTTACAGGCCTGGAGATCCTGAACATAGAGAGGAATTTGATCCTCACCCCATCTGCTGACTTCTTTGAGACCTGCCCGAGCGTGAAGGAGCTGCAAGCTGGGCAAAACCCGTTCAAGTGTTCGTGTGAGCTGCAGGACTTCCTGCGCCTGGAGAGGCAGTCTGGGGGCAAGCTGTCCGGCTGGCCAGAGGCGTACGTGTGCAAGTACCCAGAAGACTTGAGCGGAACGCAGCTGAAGGACTTCCACTTGACCGAGCTGGCTTGCAACACGACTCTGCTGCTTGTGACAGCTCTGCTGCTGACCCTGGTGCTGGTGGCTGTGGTGGCCTTTCCGTGCATC
>GU904993_Oceanodroma_leucorhoa
---------AAAGATTTCCCCTCTCCTCCTTTAATGCTTCTGAAGAAAATCAAGACAACAGCTCTGATGCTTGACACTGTGGATTTACAGTGGGCTATCATTTTGGAAATTTTCCTGTTTATTTGGTATTCACCTATGGAGCATTTGACTGTGAGAAATTTGACCTTTCGGGGGCCTCTGGGGGAGCTGACTGAGTATGAATTTCTACCCTTATTAAGCTCTCTGGAACAATTAATATCTTTGAGTGGCTCCATGAAAATGCTAACTTTGGAGCATGTTCGTAATAAAGTTTATTATTTCAACCAGGAGATTCTATACAGACAGTTTTCAGAGATGAATATTGCCAATTTGACAATATATGATGCATATATGCCACACATGCTTTGCCCCAATAGAACAAGCTCGTTTCAGTATTTAAATTTTTCTCATAATGCCCTGACAGATGAATTGTTCCAGAATTGTGGCACTCTGACAGATCTGAAATTACTTATTTTGGAGAGAAATAAATTTGAGAGCCTTTCCAAGGTAAGCTTCATGACCAGCCGTATGAAATTGCTGAAATATTTGGACATGAGCAACAACTTGCTGAGTCACGATGCAGCTGATGTGCAATGCCGGTGGGCTGAGTCTCTGACAGAGTTGGACCTGTCCTCAAATCAGTTGACGGATGCCGTGTTTGAGTGCTTGCCAGTCAACATCGAAACACTCGACCTCCAAAACAATCAGATCACCAGTGTCGCCAAGAGGATGGCTGAGCTGAAATCCTTGAAAGAGCTGAACCTGGCATCGAACAGGCTGGCTGACCTGCCGGGGTGCAGTGGCTTTATGTCCCTGGAGTTCCTGAACATCGAGATGAATTCGATCCTCACCCCATCTGCCGACTTCTTCCAGAGCTGCCCAAGGGTCAGGGAGCTGCAAGCAGGGCACAACCCGTTCAAGTGTTCATGTGAACTGCAAGACTTTATCCATCTGGAGAGGCAGTCTGGGGGGAAGCTGTTTGGCTGGCCGGAGGCGTACATGTGCGAGTACCCGGAAGACTTGCGAGGAACGCAGCTGAAGGACTTCCACCTGACTGAACTGGCTTGCAACACGACGCTCTTGCTTGTGACAGCTCTGCTGCTGACGCTGGTGCTGGTGGCTGCCGTGGCCTTTCTGT-----
>JX502626_Petroica_australis_rakiura
TTGAGCTACAAAGATTTCCCCTCTCCACCTTTAATGCTTCTGAAGAAAATCAAGACCAGAGATCTCATGCTTGATGCTGTGGACTTACAATGGGCTATCATCCTGCAAATTTTTGTGCTTATTTGGTATTCACCTGTGGAACATTTGACTGTGAGAAATTTGACGTTTCGGGGACCACTGGAGGAGCTGACTGAATATAGATTTCTATCCTTATTAAGTTCTGTGGGACAATTAATCTCTTTGGATGGCTCCATGAAAGCATTAACTTTGGAGCATGTTCATAATAGGGTTTACTATTTCAACCAGGAGATTCTATACAGGCAGTTTTCAGAGATGAATATTGCCAATTTGACAATATATGATGCATATATGCCACACATGCTTTGCCCCAATAGAACAAGCTCATTTCAGTACTTAAATTTTTCTCACAATTCCCTGACAGATGAGTTGTTCCAGAATTGTGGCACTCTCATGGATCTGAAATTACTTATTTTGCAGAAGAATAAATTTGAGAGCCTTCTCAAGGTAAGCTTCATGACCAGCAGTATGAAGTCACTGAAATACCTGGACATGAGCAACAACCTGCTGCGCCACGATGGAGCTGACGTGCAGTGCCAGTGGGCTGAGTCTCTGACAGAGCTGGACCTGTCCTCCAACCAGCTGGCGGACGCTGTGTTTTTGTGCTTGCCAGTCAACGTCAGAAAGCTCAGCCTACAGAACAATCAGATCAGCAGTGTCCCCGAGGAGATGGTGGAGCTGAAATCCTTGGAAGAGCTGAACCTGGCGTCCAACAGGCTGGCCGACCTGCCGGGCTGCGGCGGCTTCAGGTCCCTGCAGTTCCTGAACACAGAGATGAATTCGGTGCTCACCCCGACTGCTGACTTCTTCCAGAGCTGCCCGAGGGTCCGGGAGCTGCAGGCCGGGCACAACCCGTTCAAGTGTTCCTGTGAGCTGCAGGCCTTTGTGCGCCTGGAGAGGCAGTCAGGGGGGAAGCTGGCTGGCTGGCCGGCGGCCTACGTGTGCGAGTACCCGCAAGGCTTGCGAGGAACGCAGCTCAAGGACTTCCACCTGAGCCAGCTGGCTTGCAACACCACGCTGCTGCTTGTGACGGCCCTGCTGCTGACGCTGCTGCTGGTGGCCGTGGTGGCCTTTCTGTGCATC
>GU904994_Picoides_pubescens
---------AAAGATTCCCCGGCTCCTTCTTTAGCACTTCTGCAGAAAATCAGAGCAACAGCTCTGGTGCTTGACACTGTGGACTTGCAATGGGCAATCATTTTACAAATTTTCCTGCTGATTTGGAATTCAYCTGTAGAGCACCTCACTGTGAGAAATTTGACCTTTCGGGGACCCCTGGCAGAGCTGACAGAACATGACTTTCTTCCCTTATTAATCTCTCTGGAACAATTAATCTCTTTGGGGGGCTCCATGAAAGTGCTGACTTTGGAGCACGTTCGTAATAAGCTCTATTATTTYAACCAGGGGATCCTCTACAGAGAGTTTTCAGAGATGGATATTGCCAGTTTGACAATATATGATGCATATATGCCCCACATGCTCTGCCCCAACAGAACCAGCTCATTTCAGTACTTAAATTTTTCCCACAATACCCTGACRGATGAGTTGTTCCAGAACTGTGGCACTCTGACAAATCTGAAATCRCTTATTCTGAAGAGGAACAAATTTGAGAGCCTTCGCAAGGTAAGCTTCATGACGAGCTACATGAAGTCGCTGCAACGTTTGGACATGAGCAACAACCTGCTGAGTCACGACGGGGCTGCAGTGCAGTGCCGCTGGGCCAAGTCTCTGACAGAGCTGGACCTGTCCTCAAACCAGCTGACGGATGCCGTGTTTGAGTGCCTGCCGGTCAACATCGCCAAACTGGACCTCCAAAACAATCAGATCACCAGTGTGCCCRTGGGCATGGCTGAGCTGCAGGCCTTGAAGGAGCTGAACCTGGCCTCCAACAGGCTGGCTGACCTGCCAGGCTGCGGCAGCTTTACGTCCCTGGAGCTGCTGAACGTGGAGCTGAATTTGATCCTCAGCCCTTCTGCCGACTTCTTCCAGAGCTGCCCRAGGGTGAGGGAGCTGCAGGCCGGGCAMAACCCGTTCAAGTGTTCCTGTGAACTGCARGACTTTGTCCGCCTGGARAGGCGCTCTGGGGGGAAGCTGTCTGTCTGGCCGGYRGCGTACGTGTGCGAGTACCCGGAGGGCTTWCGAGGCACGCAGCTGAAGGACTTCCACCTGANCCAGCTGGCTTGCAACACCATGCTG---------------------------------------------------------------
>NW_002198637_Taeniopygia_guttata
TTGAGTTACAAAGATTTCCCCTCTCCACCTTTAATGCTTCCGAAGAAAATCAAGACAATAGCTCTCACTCTTGATTCTGTGGACTTACAATGGGCTATCATCCTGCAAATTTTTGTGCTTATTTGGTATTCACCTGTGGAACAATTGACTGTGAGAAATTTGACTTTTAGAGGACCACTGGAGGAGCCAACTGAATATGCATTTCAACCCTTATTAAGCTCTGTGGAACAATTAATCTCTTTGGATGGCTCCATGAAAGCATTAACTTTAGAGCATGTTCGTAATAAGGTTTATTATTTCAACCAGGAGATCCTATACAGACAGTTTTCAGAGATGAATATTGCCAATTTGACAATAGCTGATGCATATATGCCACACATGCTTTGCCCCAATAGAACAAGCTCATTTCAGTATATAAATTTTTCTCACAATGCCCTGACAGATGAGTTGTTCCAGAATTGTGGCACTCTCATGGATCTGAAATTACTTATTTTGAAGAAGAATAAATTTGAGAGCCTTCGCAAAGTAAGCTTCATGACCAGCCGTATGAAATCACTGAAATACCTGGACATGAGCAACAACCTGCTGCGCCACGATGGAGCTGACGTGCAGTGCCAGTGGGCTGAGTCTCTGACAGAGCTGGACCTGTCCTCCAATCAGTTGGCGGATGTTGTGTTTGAGTGCTTGCCAGTCAACATCAAAAAACTCAGCCTACAAAATAATCAGATCAGCAATGTCCCCAGTGGGGTGGCGGAGCTGAAATCCTTGGAAGAGCTGAACCTGGCATCGAACAGGCTGGCCGACCTGCCGGGGTGCAGTGGCTTTACGTCCCTGCAGTTCCTGAACGTAGAGATGAATTCGATCCTCACCCCATCTGCTGACTTCTTCAAGAGCTGCCCAAAGGTCAGGGAGTTGCAGGCCGGGCACAACCCGTTCAAGTGTTCCTGTGAACTGCAAGCCTTTATCCGCCTGGAGAGGCGGTCGGGGGGGAAGCTGTTTGGCTGGCCGGTGGCCTACGTGTGCGAGTACCCCGAAGGCTTGCGAGGAACAGAGCTCAAGGACTTCCACCTGAGCCTGCTGGCCTGCAACACGACGCTCCTGCTTGTGACAGCTCTGCTGCTGACGCTGCTGCTGGTGGCTGTGGTGGCCTTTCTGTGCATC
