# Supplementary material for: Episodic Positive Selection in the Evolution of Avian Toll-Like Receptor Innate Immunity Genes
Source: PLoS One. 2014 Mar 3;9(3):e89632. doi: 10.1371/journal.pone.0089632 (PMC3940441; doi:10.1371/journal.pone.0089632)
Supplement: File S1 — Compressed “zip” file containing all ten alignments used in this analysis, in .fas (fasta) format. Sequences are labelled with Genbank accession numbers and species binom; see also Table S1. (ZIP) [file pone.0089632.s012.zip › TLR1LB.fas]

>KF265266_Callaeas_wilsoni
---------------ACACAACTGTCAAACATTGTGAGTTATGACTTTGACTATTCAGGTACCTCTATGAAAGCACTGACAATGAAGAAAATTCTAATCACAGACTTGTACTTCACACAGGATGACCTATACCAAATATTTGCAGACATGAATATTGCAGACATGACAATAGCTGATTCAGAGATGATTCATATGCTTTGCCCTTCATCTAAGAGCCCCTTTAGATACCTAAATTTTTTAAAGAATGATTTAACAGATTTTCTTTTTCAAAAATGTGACAACCTACTTCAACTGGAGACCTTAATCTTGGAGAAGAATAAATTTGAGAGCCTTCCCAAGGTAAGCTTCATGACCAGCCGTATGAAGTCACTGAAATACCTGGACATGAGCAACAACCTGCTGCGCCACGATGGAGCTGGCGTGCAATGCCAGTGGGCTGAGTCTCTGACAGAGTTGGACCTGTCCTCCAATCAGTTGGCAGATGCTGTGTTTGCGTGCTTGCCAGTCAATGTCAAAAAACTCAGCCTACAAAACAATCAGATCAGCAACGTCCCCAGGGGGATGGTGGAGCTGAAATCCTTGGAAGAGCTGAACCTGGCATCGAACAGGCTGGCTGACCTGCCGGGGTGCAGTGGCTTTACGTCCCTGCAGTTCCTGAACGTAGAGATGAATTCGATCCTCACCCCATCTGCTGACTTCTTCCAGAGCTGCCCAAGGGTCGGGGAGCTGCAGGCCGGGCACAACCCGTTCAAGTGCTCCTGTGAACTGCAAGCCTTTATCGGCCTGGAGAGGCAGTCAGGGGGGAAGCTGTTTGGCTGGCCGGCGGCATACGTGTGCGAGTATCCGCAAGGCTTGCGAGGAACGGAGCTCAAGGACTTCCACCTGAGCCAACTGGCTTGCAACACGACGCTCCT----------------------------------
>KF265267_Cyanoramphus_novaezelandiae
------------GTAAGACAGTTGTCAGACATTAAAAGATGTGACTTYGACTATTCAGGTACCTCCTTGAAGGCACTGATAATGGAGAAAGTTGTAATCACCGATCTSTACTTCTCACAGGATGACCTATACAAAATATTTGCAGACATGAATATTGCAGCCTTGACAATAGCTGACTCGAAGATGATACATATGCTGTGTCCTTCATCTGACAGCCCCTTAAGATACTTAAATTTTTTAAAGAATGATTTAACGGATCTTCTTTATGAAAAATGTGACAAATTAGRTCAACTGGAGACATTAATCTTGCAGAAGAATAAATTTGAGAGCCTCCCCAAGGTTAGCTTCATGACCAGCCATATGAAATCACTAAAATACCTGGACATGAGCAGCAACTTGCTGCGTCATGAGGGAGCTGACGCGCAATGCCAATGGGCTGAGTCTCTGACAGAGCTGGACCTGTCCTCAAATCAGTTGACGGATGCTGTGTTCGAGTGCTTGCCAGTCAACATCCAAMATCTCAACCTCCAAAACAATCAGATCAGCAGTGTCCCCAGGGGAATGGCCGAGCTGAAAGCCTTGAAAGAGCTGAACTTGGCATCGAACCGTCTGGCTGACCTGCCGGGCTGCGGCGGCTTTACGGCCCTGGAGCTSCTGAACGTAKAGATGAATTCGATCCTCACCCCRTCTGCCGACTTCTTCCAGAGCTGCCCGAGAGTCAGGGAGCTCAAAGCAGGAAAGAACCCGTTCAAATGCTCGTGTGARCTGCGAGCCTTTATCCGTGAGGAGAAGCAGTCCGGRGGGAGGCTGTTCGGCTGGCCGGCGGCGTACATGTGCGAGTACCCGGAGGACTTGCGAGGGACACAGCTGAAGGACTTCCACCTGAGCGAGCT-------------------------------------------------------
>KF265269_Mohoua_ochrocephala
AATATGAACAGTGTAACACAACTGTTACACATTAACAGGTATGCCTTTGACTATTCAGATACCTCTATGAAAGCATTGACAGTGAAGAAAATAATAATCACAGACTTATACTTCATACAGGATGACCTATACAGAATATTTGCAGACATGAATATTGCAGACATGACAATAACTGATTCAGAGATGATTCATATGCTTTGTCCTTTGTCTAAGAGTCCCTTTAGATACCTAAATTTTTTAAAGAATGATTTAACAGATCTTCTTTTTCAAAAATGTGACAACCTACTTCAGCTGGAGACATTAATCTTGCAGAAGAATAAATTTGAGAGCCTTCCCAAGGTAAGCTTCATGACCAGCCGTATGAAATCGCTGAAATACCTGGACATGAGCAGCAACCTGCTGCGCCACGATGGAGCT---gTGCAGTGCCAGTGGGCCGAGTCTCTGACAGAGCTGGACCTGTCCTCCAATCAGTTGGCGGATGCTGTGTTCGAGTGCTTGCCAGTCAACGTGAGAAAACTCAGCCTACGCAACAATCAGATCAGCAACGTGCCCAGGGGGGTGGCRGAGCTGAAATCCCTGGAAGAGCTGAACCTGGCATCGAACAGGCTGGCTGACCTGCCGGGGTGCGGTGGCTTTCCGTCCCTGCAGCTCCTGAACGTCGAGATGAATTCGATCCTCGCCCCATCCGCTGACTTCTTCCAGAGATGCCCAAGGGTCAGGGAGCTGCAGGCCGGGCACAACCCGTTCAAGTGTTCGTGCGAGCTGCAAGCCTTTATCCGCCTGGAGCGGCGGTCGGGGGGGAAGCTGTTCGGCTGGCCGGCGGCATACGCGTGCGAGTACCCGGAGGGCTTGAGAGGGACGGAGCTCAAGGACTTCCACCTGAGCCAGCTGGCTTGCGACACGACGCTGCTGCTCGTG---------------------------
>KF265271_Notiomystis_cincta
------------------CAACTGTCAAACATTACAAGGTTCTACTTTGACTATTCACGTACCTCTATGAAAGCACTGACACTGAAGAAAATTCAAATCACAGACTTGTACTTCACACAGGATGACCTATACAGAATATTTGCAGACATGAATATTAGAGACATGACAATAACTAATTCAGAGATGATTCATATGCTTTGTCCTTCATATAAGAGTCCCTTTAGATACCTAAATTTTTTTAATAATGATTTAACGGATTTTCTTTTTCAAAAATGCCACAACCTACTTCAGCTGGAGACCTTAATCTTGCACAAGAATAAATTTGAGAGCCTTTCCAAGGTAAGCTTCATGACCAGCCTTATGAAGTCCCTGAAATACCTGGACATGAGCAACAACCTGCTGCGCCACGAGGGAGCTGGCGTGCAGTGCCAGTGGGCTGAGTCTCTGGCAGAGCTGGACCTGTCCTCCAATCAGTTGGCCGATGCCGTGTTCTCCTGCTTGCCAGCCAACGTCAGAAAGCTGGGCCTGCGGAACAATCACATCAGCAGCGTGCCCAGGGGCATGGTGGAGCTGAGCTCCTTGCAAGAGCTGAACCTGGCATCGAACAGGCTGGCTGACCTGCCGGCGTGCAGCGGCTTTGCGTCGCTGCAGGTCCTGAACGTGGAGATGAATTCGATCCTCACCCCATCTGCCGACTTCTTCCAGAGCTGCCCGCGGGTCAGGGAGCTGCAGGCCGGGCACAACCCGTTCAAGTGCTCCTGTGAGCTGCAGGCCTTTATCGGCCTGGAGAGGCGGGCGGGGGGGAAGCTCTTTGGCTGGCCGGCGGCCTACGTGTGCGAGTACCCGCAGGGCTTGCGGGGCACGGAGCTCAAGGACTTCCACCTGAGCCAGCTGGCT---------------------------------------------------
>KF265272_Philesturnus_carunculatus
AATATTAACAATGTAACACAACTGTCAGACATTGCAAGTTATGACTTTGACTATTCAGGTACCTCTATGAAAGCACTGACAATGAAGAAAATTATAATCACAGACTTGTACTTCACACAGGATGACCTATACCGAATATTTGCAGACATGAATATTGCAGACATGACAATAGCTGATTCAGAGATGATTCATATGCTTTGCCCTTCATCTAAGAGTCCCTTTAGATACCTAAATTTTTTAAAGAATGATTTAACAGATTTTCTTTTTCAAAAATGTGACAACCTACTTCAGCTGGAGACCTTAATCTTGGAGAAGAATAAATTTGAGAGCCTTCCCAAGGTAAGCTTCATGACCAGCCGTATGAAGTCACTGAAATACCTGGACATGAGCAACAACCTGCTGCGCCACGATGGAGCTGACGTGCGATGCCAGTGGGCTGAGTCTCTGACAGAGTTGGACCTGTCCTCCAATCAGTTGGCAGATGCTGTGTTTGCGTGCTTGCCAGTCAATGTCAAAAAACTCAGCCTACAAAACAATCAGATCAGCAACGTCCCCAGGGGGATGGTGGAGCTGAAATCCTTGGAAGAGCTGAACCTGGCATCGAACAGGCTGGCTGACCTGCCGGGGTGCAGTGGCTTTACGTCCCTGCAGTTCCTGAACGTAGAGATGAATTCGATCCTCACCCCATCTGCTGACTTCTTCCAGAGCTGCCCAAGGGTCAGGGAGCTGCAGGCCGGGCACAACCCGTTCAAGTGCTCCTGTGAACTGCAAGCCTTTGTCGGCCTGGAGAGGCAGTCAGGGGGGAAGCTGTTTGGCTGGCCGGCGGCATACGTGTGCGAGTATCCGGAAGGCTTGCGAGGAACGGAGCTCAAGGACTTCCACCTGAGCCAACTGGCTTGCAACACGACGCTCCTGCTTGTGACAGCTCTGCTGCTGAC----------
>KF265273_Porphyrio_hochstetteri
AATATTGAGAGTTTAACACAATTGTCGAACATCATAGAATATAAATTTGACTATTCAGGTACCTCTATGAAAGCACTCACAATGAAGAAAGTTCTAATCACCGATCTCTACTTCTCACAAGATGACCTGTATGAAATATTTGCAAACATGAATATTCCAGCTTTGACGATCGCTGAAGCAGAGATGATACACATGGTGTGTCCTTTGGCCAACAGTCCCTTTACATACATAAATTTTTTAAAGAATGATTTAACAGATCTTCTTTTTCAAAATTGTGACAAATTAATTAAACTGGAGACATTAATCTTGAGGAGGAATAAATTTGAAAGCCTTCTGAAGGTAAGCTTCATGACCAGCCGTATGACATCACTGAAACACCTGGACATGAGCCGCAACTTGCTGCGTCACGATGTAGCAGACACACAGTGCCAGTGGGCTGAGTCTCTGACAGAGTTGGACCTGTCCTCAAACCAGTTGACGGACGCCGTCTTTGCGTGCTTGCCTGTCAACGTCAAAAGACTCGACCTGCAGAACAACCAGATCACCAGTGTCCCCACGGGGATGGCTGAGCTGAAGTCCCTGGCAGAGCTGAACCTGGCAGCCAACAGGCTGGCTGACCTGCCGGGCTGCGGTGGCTTCGTGTCCCTGGAGTACCTGAACGTGGAGATGAATTCGATCCTCACCCCGTCTGCTGACTTCTTCCAGCGCTGCCCAAGGGTGAGGGAGCTGCAAGCCGGGCAGAACCCGTTCAAGTGTTCCTGTGAACTGCAAGAGTTTATCCGCGTGGAGCGGCAGTCTGGGGGGAGGCTGTTCGGCTGGCCAGCGGCGTACACCTGCGAGTACCCGGAGGACTTGCGAGGAACGCAGCTGAAGGACTTCCACCTGAGCGAACTGGCCTGCAACACCACGCTCTTGCTTGTGACAGCTCTGCTGCTGACG---------
>KF265274_Xenicus_gilviventris
CATGTTAGCAACGTAACGCAACTGTCGGAAATCGAACGCTATGACTTTGACTATTCAGGCAGCTCTATGAAAGCAGTTACAGTGGAAAACTTCCAAATGACAGATCTGTACTTCACACAGAATGACATATACAGAATCTTTGCAAACATGAATATTGACAGTTTGACAATAGCCGGAGCAGAGATGATTCATATGCTTTGTCCTTCATCTGACAGTTCCTTTAGATACTTAAACTTTTTCAAGAATGATTTAACAGATTTGCTTTTTCAAAAATGCGGCAAACTAACTAAACTGGAAACTTTAATCTTGCGGAAGAATAAATTTGAGAGCCTTCCCAAGGTGAGCTTCATGACCAGCCGCATGAAATCGCTGAAATATCTGGACATGAGCAACAACTTGCTGCATCACGACGGAGCCGACGTGCAGTGCCAGTGGGCTGAGTCTCTGACAGAGCTGGACCTGTCCTCAAATCAGTTGGCAGATGCTGTGTTTGAGTGCTTGCCAGTCAACATCCAAAAACTGGACCTGCAAAACAACCAGATCAGCAGTGTGCCCAGAGGGGTGGCTGAGCTGAAATCCTTGAGGGAGCTGAACCTGGCGTTGAACAGGCTGTCTGACCTGCCGGGGTGCGGTGGCTTTACGTCCCTGCAGCTCCTGAACGCGGAGATGAATTTGATCCTCACCCCATCCGCTGACTTCTTCCGGAGCTGCCCGAGGGTCAGGGAGCTCCAAGCCGGGCACAACCCGTTCAAGTGTTCCTGTGAGCTGCAGGACTTTATCCGGCTGGAGAGGCAGTCTGGGGGGAAGCTGGCTGGCTGGCCAGCGGCCTACGTGTGCGAGTACCCGGAAAGCTTGCGAGGAACAGAGCTGAAGGACTTCCACATGAGTGAACTGGCGTGCAGCACAGTGCTCCTGCTCGTGACGGCTCTGCTGCTGACACTGG-----
>GU904946_Accipiter_cooperii
AATGTTAACAGTGTAAGACAATTGTCGCACATCAAAAGCTATGACTTTGACTATTCAGGTACGTCTATGAAAGCAGTCACAATGAAGAAAGTTGTAATCACAGATCTGTACTTCTCACAGAATGACCTATACAAAATATTTGCAGACATGAATATTGCAGCCTTGACAATAACTGAATCAGAGATGATACATATGCTGTGTCCCTCATCTGACAGTCCCTTTAGATACTTAAATTTTTTAAACAATGATTTAACAGATCTGCTTTTTCAAAAATGTGACAAATTAATTAAACTGGAGACATTAATCTTGCAGAGGAATAAATTTGAGAGCCTTTCCAAGGTAAGCTTCATGACTAGCCGTATGAAATCACTGAAATACCTGGACATCAGCAGCAACTTGCTGAGTCACGATGGAGCTGATGTGCAATGCCAATGGGCTGAGTCTCTGACAGAGTTGGACCTGTCCTCAAATCAGTTGATGGATGCCGTGTTTGAGTGCTTGCCAGTCAACATCAAAAAACTCAACCTCCAAAACAATCACATCACCAGTGTCCCCAAGGGAATGGCTGAGCTGAAATCCTTGAAAGAGCTGAACCTGGCAATGAACAGGCTGGCYGACCTGCCGGGGTGCAGTGGCTTTTCGTCGCTGGAGTTCCTGAACGTAGAGATGAATTYGATCCTCRCCCCATCTGCCGACTTCTTCCAGAGCTGCCCACAGGTCAGGGAGCTACAAGCCGGGCGCAACCCGTTCAAGTGTTCCTGTGAACTGCAAGACTTTATCCGTCTGGAGAGGCAGTCTGGGGGGAWGCTGTTTGGCTGGCCAGCAGCGTATGTGTGCGAGTACCCAGAAGACTTGCAAGGAATGCAGCTGAAGGACTTCCACCTGACTGAACTGGCTTGCAACACGGTGCTCTTGCTGGTGACAGCTTTGCTGCTGACGCTGGTGCTG
>GU904948_Amazona_albifrons
AGTATTAACAGTGTAACACAATTGTCAGACATTGAAAGATGTGACTTTGATTATTCAGGTACCTCCATGAAGGCACTGATAATGGAGAAAGTTGTAATCACAGATCTGTACTTCTCACAGGATGACCTATACAAAATATTTGCAGACATGAATATTGCTGCCTTGACAATAACTGACTCGAAGATGATACATATGCTGTGTCCTTCATCTGACAGCCCCTTAAGATACTTGAATTTTTTAAAGAATGATTTAACAGATCTTCTTTATGAAAAATGTGACAAATTAGATCAACTGGAGACGTTAATCTTGCAGAAGAATAAATTTGAGAGCCTTCCCAAGGTTAGCTTCATGACCAGCCATATGAAATCACTGAAATACCTGGACATGAGCAGCAACTTGCTGCATCATGAGGGAGCTGATGTGCAATGCCAATGGGCTGAGTCTCTGATGGAGTTGGACCTGTCCTCAAATCAGTTGACAGATGCTGTGTTCGAGTGCTTGCCAGTCAACATCCAAAATCTCGACCTCCAAAACAATCAGATCAGTAGTGTCCCCAGGGGAATGGCCGAACTGAAAGGCTTGAAAGAGCTGAACTTGGCATCGAACCGTCTGGCTGACCTGCCGGGGTGCGGCAGCTTTAYGTCCCTGGAGTTCCTGAACGTAGAGATGAATTCAATCCTCACCCCGTCTGCCGACTTCTTCCAGAGCTGTCCAAGGGTCAGGGAGCTCCAAGCCGGAAAGAACCCGTTCAAGTGCTCGTGTGAACTGCGAGACTTTATCCGTGGGGAGAGGCAGTCRGGGGGGAGGCTGTTTGGCTGGCCRGCTGCGTACATGTGCGAGTACCCGGAGGACTTGCGAGGGATGCAGCTGAAGGACTTCCACCTGAGCGAGCTGGCTTGCAACACAGTGCTGCTCCTTGTGACAGCTCTGCTGCTGACGCTGGTGCTG
>GU904771_Carpodacus_mexicanus
AATGCTAACAATGTAACACAGCTGTCAGACGTTGAAAGTTATGACTTTGACTACTCAGGTACTTCTATGAAAGCATTGACAATGAAGAAAATTATAATCACGGACATGTACTTCACACAGGATCACCTATACAAAATATTTGCAAACATGAAGATTACAGACATGACAATAGCTGATTCAGAGATGATTCATATGCTTTGTCCTTCAAGTAAGAGTCCCTTTAGATACCTAAATTTTTTAAAGAATGATTTAACAGATTTTCTTTTTCAAAAATGTGACAACCTGCTTCAGCTGGAGACATTAATCTTGCAGAAGAATAAATTTGAGAGCCTTCGCAAAGTAAGCTTCATGACCAGTGGTATGAAATCATTGAAATACCTGGACATGAGCAACAACCTGCTGCGCCACGATGGAGCTGATGTGCCATGCCAGTGGGCCGAGTCTCTGACAGAGCTGGACCTGTCCTCCAATCAGTTGGTGGATGCAGTGTTTGAGTGCTTGCCAGTCAATGTCAAAAAACTCAGCCTACAAAACAATCAGATCAGCAATGTCCCCAGCGGGGTGGCGGAGCTGAAATCCTTGGAGGAGCTGAACCTGGCATCGAACAGGCTGGCCGACCTGCCGGGGTGCAGTGGCTTTACGTCCCTGCAGTTCCTGAACGTCGAGATGAACTCGATCCTCACCCCATCTGCTGACTTCTTCCAGAGCTGCCCAAGGGTCAGGGAGCTGCAGGCCGGGCACAACCCGTTCAAGTGTTCCTGTGAGCTGCAAGCCTTTATCCGCCTGGAGAGGCGCTCGGGGGGGAAGCTCTTTGGCTGGCCGGCAGCGTACGTGTGCGAGTACCCCGAAGGCTTGCGAGGGACGGAGCTCAAGGACTTCCACCTGAGCCTGCTGGCTTGCAACACGACGCTGCTGCTAGTGACAGCTCTGCTGCTGACGCTGCTGCTG
>GU904872_Falco_naumanni
AATATTAATGGTATAACACAATTGTCGGAAATTGAAAGCTATGACTTTGACTATTCAGGTACGTCTATGAAAGCATTGACAATGAAGAAAGTTTTAATCACAGATTTGTACTTCTCACAAGATAACCTATACAAAATATTTGCAAACATGAATATTGAAGCCTTGACAATAGCTGAATCAGAGATGATACATATGCTATGTCCTTTGTTTGACAGTCCCTTTAGATACTTAAATTTTTTGAAGAATGATTTAACAGATCTTCTTTTTCAAAAATGTGACAAATTAATTCAACTGGAGACATTAATATTGCAGAGCAATAAATTTGAGAGCCTCCTCAAGGTAAGCTTCATGACCAGCCACATGAAATCACTGAAATATCTGGACATGAGCAGCAACTTGCTGCGCCATGATGGAGCTGATGAGCAATGCCAGTGGGCTGAGTCTCTGTCAGAGTTGGACCTGTCCTCAAATCAATTGACGGATGCCGTCTTTGAGTGCTTGCCAGTCAACATCAAAAAACTTGACCTGCAAAACAATCAGATCGCCAGTGTTCCCAAGGGGATGGCTGAGCTGAAGTCCTTGAAAGAGCTGAACCTGGCATCCAACAGGCTGGCTGACCTGCCGGGGTGCAGTGGCTTCACATCCCTGGAGTTCCTGAATACAGAGATGAATTCGATCCTCACCCCATCTGCTGACTTCTTCCAGAGCTGCCCAAAGGTCAGGGAGCTACAAGCCGGGCACAACCCATTCCGGTGTTCCTGTGAACTTCAAGACTTTGTCCGTCTGGAGAGGCATTCTGGGGGGAAGCTGTTTGGCTGGCCGGCAGCGTACATGTGCGAGTACCCAGAAGACTTGCGAGGGACGCAGCTAAAGGACTTCCACCTGACTGAGCTGGCGTGCAACACGATGCTCTTGCTTGTGACAGCTCTGCTGCTAATGCTGCTGCTG
>NM_001081709_Gallus_gallus
AATATCAACAACTTAACACAACTGGGGAACGTCGTAAGTACTCGCTTCGACTATTCAAAAACATCCATGAAAGCATTTGCAGTGAATAAGGTTTTAATCACAGATCTCTACTTTTCACAGGATGACGTTTATAACATATTTGCAAACATGAATATTGCAGCCTTGACAATAGCTGAATCTGAGTTAATTCATATGCTGTGTCCTTCATCTGACAGTCCCCTTAGATATATAAATTTCTCAAAGAATGATTTAACAGATCTGCTATTTCAGAATTGTGACAAACTAATTCAACTGGAGACATTTATTTTGCATAGGAATAAATTTGAAAGCCTTTCCAAGGTGAGCTTCATGACCAGCCGTATGAAATCACTGAGGTATCTGGACATGAGCAGCAACTTGCTGCGTAACAGTAGAGCTGAGGGGCGCTGCCAGTGGGCTGATTCTCTGGCAGAGCTGGACCTGTCCTCCAACCAGCTGACAGAGGCTGTGTTTGAGTGCTTGCCAGCTAATATCAACAAAGTGGACCTACAAAACAACCAGATTGCCAGTGTCCCCAAGGGGATCACTGAGCTGCACTCATTGCAGGAGCTGAACCTGGCATCCAACAGGCTGGCCGACCTGCCAGGGTGCAGGGCCTTTACAGGCCTGGAGATCCTGAACATAGAGAGGAATTTGATCCTCACCCCATCTGCCGACTTCTTTGAGACCTGCCCGAGCGTGAAGGAGCTGCAAGCTGGGCAAAACCCGTTCAAGTGTTCGTGTGAGCTGCAGGACTTCCTGCGCCTGGAGAGGCAGTCTGGGGGCAAGCTGTCCAGCTGGCCAGAGGCGTACGTGTGCAAGTACCCAGAAGACTTGAGCGGAACACAGCTGAAGGACTTCCACTTGACCGAGCTGGCTTGCAACACGACTCTGCTGCTTGTGACAGCTCTGCTGCTGACCCTGGTGCTG
>GU904947_Oceanodroma_leucorhoa
AATCTTAACAGTGTAACACAATTGTCGCGCATCAAAAGCTATGACTTTGACTATTCAGGTACCTCTATCAAAGCATTGACAGTAAAGAAAGTTTTAATCACAGATCTGTACTTCTCACAGGATGACCTATACAAAATATTTGCAGACATGAATATTGCAGCCTTGACAATAACAGAATCAGAGATGATACATATGCTGTGTCCTTCGTCTGACAGTCCCTTTAGATACTTAAATTTTTTAAAGAACGATTTAACAGATCTTCTTTTTCAAAAATGTGACAAATTAATTCAACTGGAGACATTAATCTTGCAGAAGAATAAATTTGAGAGCCTTTCCAAGGTAAGCTTCATGACCAGCCGTATGAAATTGCTGAAATATTTGGACATGAGCAACAACTTGCTGAGTCACGATGCAGCTGATGTGCAATGCCGGTGGGCTGAGTCTCTGACAGAGTTGGACCTGTCCTCAAATCAGTTGACGGATGCCGTGTTTGAGTGCTTGCCAGTCAACATCGAAACACTCGACCTCCAAAACAATCAGATCACCAGTGTCGCCAAGAGGATGGCTGAGCTGAAATCCTTGAAAGAGCTGAACCTGGCATCGAACAGGCTGGCTGACCTGCCGGGGTGCAGTGGCTTTATGTCCCTGGAGTTCCTGAACATCGAGATGAATTCGATCCTCACCCCATCTGCCGACTTCTTCCAGAGCTGCCCAAGGGTCAGGGAGCTGCAAGCAGGGCACAACCCGTTCAAGTGTTCATGTGAACTGCAAGMATTYATCCATCTGGAGAGGCAGTCTGGGGGGAAGCTGTTTGGCTGGCCGGAGGCGTACATGTGCGAGTACCCGGAAGACTTGCGAGGAACGCAGCTGAAGGACTTCCACCTGACTGAACTGGCTTGCAACACGGCGCTCTTGCTTGTGACAGCTCTGCTGCTGACGCTGGTGCTG
>JX502629_Petroica_australis_rakiura
AATATTAACAGAGTAACACAACTGTCAGATGTTGAACCTTATCGCTTTGACTATTCAGGTACCTCTATGAAAGCACTGACAGTGGAGAAAATTGCAATCACAGACTTGTACTTCTCACAGGATGACCTATACAGGATATTTGCAGACATGAATATTGCGAACATGACAATAGCTGATTCAGAGATGATTCATATGCTTTGTCCTTCATCTAAAAGCCTCTTTAGATACCTAAATTTTTTTAAGAACGATTTAACAGATTTTCTTTTTCAAAATTGTGACACCCTACTTCAGCTGGAGACCTTAATCTTACAGAAGAATAAATTTGAGAGCCTTCTCAAGGTAAGCTTCATGACCAGCAGTATGAAGTCACTGAAATACCTGGACATGAGCAACAACCTGCTGCGCCACGATGGAGCTGACGTGCAGTGCCAGTGGGCTGAGTCTCTGACAGAGCTGGACCTGTCCTCCAACCAGCTGGCGGACGCTGTGTTTTTGTGCTTGCCAGTCAACGTCAGAAAGCTCAGCCTACAGAACAATCAGATCAGCAGTGTCCCCGAGGAGATGGTGGAGCTGAAATCCTTGGAAGAGCTGAACCTGGCGTCCAACAGGCTGGCCGACCTGCCGGGCTGCGGCGGCTTCAGGTCCCTGCAGTTCCTGAACACAGAGATGAATTCGGTGCTCACCCCGACTGCTGACTTCTTCCAGAGCTGCCCGAGGGTCCGGGAGCTGCAGGCCGGGCACAACCCGTTCAAGTGTTCCTGTGAGCTGCAGGCCTTTGTGCGCCTGGAGAGGCAGTCAGGGGGGAAGCTGGCTGGCTGGCCGGCGGCCTACGTGTGCGAGTACCCGCAAGGCTTGCGAGGAACGCAGCTCAAGGACTTCCACCTGAGCCAGCTGGCTTGCAACACCACGCTGCTGCTTGTGACGGCCCTGCTGCTGACGCTGCT----
>GU904949_Picoides_pubescens
AATATTGACAGGGTCACACAGCTGTCAGATATCACAAGGTTAGACTTTGACTATTCAGGTACCTCTTTGAAAGCCGTGACAGTGAAGAAGGTTTTAATCACAGATCTGTACTTCATACAGGATTACCTGTACAGAATATTTGCAGACATGAATGTTGCAGCCTTGACAATAGCTGAATCAGAAATGATACACATGCTGTGTCCTTCATCTTCCAGCCCCTTAAGACACGTAAATTTTTTTAAGAATGATTTAACAGATTTCCTATTTCAAAAATGTAAAACACTAATGCGACTGGAGACATTAATACTNAAGAGGAACAAATTTGAGAGCCTTCGCAAGGTAAGCTTCATGACGAGCTACATGAAGTCGCTGCAACGTTTGGACATGAGCAACAACCTGCTGAGTCACGACGGGGCTGCAGTGCAGTGCCGCTGGGCCAAGTCTCTGACAGAGCTGGACCTGTCCTCAAACCAGCTGACGGATACCGTGTTTGAGTGCCTGCCGGTCAACATCGCCAAACTGGACCTCCAAAACAATCAGATCACCAGTGTGCCCGTGGGCATGGCTGAGCTGCAGGCCTTGAAGGAGCTGAACCTGGCCTCCAACAGGCTGGCTGACCTGCCAGGCTGCGGCAGCTTTACGTCCCTGGAGCTGCTGAACGTGGAGCTGAATTTGATCCTCAGCCCTTCTGCCGACTTCTTCCAGAGCTGCCCGAGGGTGAGGGAGCTGCAGGCCGGGCACAACCCGTTCAAGTGTTCGTGTGAGCTGCAGGACTTTGTCCGCCTGGAGAGGCGCTCTGGGGGGAAGCTGTCTGACTGGCCGTCGGCGTACGTGTGCGAGTACCCGGAGGGCTTGCGAGGCACGCAGCTGAAGGACTTCCACCTGACGGAGCTGGCTTGCAACACCGTGCTGCTGCTGGTGACAGCTCTGCTGCTGACGCTGGTGCTG
>NW_002198637_Taeniopygia_guttata
------------------------------------------------------------------------------------------------------------------------------------------TTTGCAGACATGAATATTGAACACATGACAATAGCTGATTCAGAGATGATTCATATGCTTTGTCCTTCATCTAGGAGTCCCTTTAGATACCTAAATTTTTTAAAGAATGATTTAACAGATTTTCTTTTTCAAAACTGTGACAACCTACTTCAGCTGGAGATATTAATCTTGCAGAAGAATAAATTTGAGAGCCTTCGCAAAGTAAGTTTCATGACCAGCCGTATGAAATCACTGAAATACCTGGACATGAGCAACAACCTGCTGCGCCACGATGGAGCTGACGTGCAGTGCCAGTGGGCTGAGTCTCTGACAGAGCTGGACCTGTCCTCCAATCAGTTGGCGGATGTTGTGTTTGAGTGCTTGCCAGTCAACATCAAAAAACTCAGCCTACAAAATAATCAGATCAGCAATGTCCCCAGTGGGGTGGCGGAGCTGAAATCCTTGGAAGAGCTGAACCTGGCATCGAACAGGCTGGCCGACCTGCCGGGGTGCAGTGGCTTTACGTCCCTGCAGTTCCTGAACGTAGAGATGAATTCGATCCTCACCCCATCTGCTGACTTCTTCAAGAGCTGCCCAAAGGTCAGGGAGTTGCAGGCCGGGCACAACCCGTTCAAGTGTTCCTGTGAACTGCAAGCCTTTATCCGCCTGGAGAGGCGGTCGGGGGGGAAGCTGTTTGGCTGGCCGGTGGCCTACGTGTGCGAGTACCCCGAAGGCTTGCGAGGAACAGAGCTCAAGGACTTCCACCTGAGCCTGCTGGCCTGCAACACGACGCTCCTGCTTGTGACAGCTCTGCTGCTGACGCTGCTGCTG
