# Supplementary material for: Episodic Positive Selection in the Evolution of Avian Toll-Like Receptor Innate Immunity Genes
Source: PLoS One. 2014 Mar 3;9(3):e89632. doi: 10.1371/journal.pone.0089632 (PMC3940441; doi:10.1371/journal.pone.0089632)
Supplement: File S1 — Compressed “zip” file containing all ten alignments used in this analysis, in .fas (fasta) format. Sequences are labelled with Genbank accession numbers and species binom; see also Table S1. (ZIP) [file pone.0089632.s012.zip › TLR21.fas]

>KF265335_Callaeas_wilsoni
------------------------------------------------------------------------------CTGCACCAGCTAGAAGACCTCAACCTGCGCAATAACCGTGTGGCCGTACTCTTCCCTGGTGCCTTCAAGGGACTTGACCACCTGCAGACCCTCGACCTGGGTGGGAACAACTTGCGGCACTTGGCAGCCATGGCGTTCCAGGGCCTCCCGCGGCTTTGCCGGCTCTACTTGGACCGCAACCGGCTGCTGGAGGTGAGCGCAGCCACATTCCAGCCAGTGCAGGTGACGCTGGGTGTGCTGGACCTGCGCGCCAATGCGCTGCGCTACCTGAGCCGACACCTGCGGCAGCTGCCACCCTTCCGCTACCTGCATAACCTCTATGACCTGAAGCTGCAGGCACAGCAGCCATATGGGATGCGTGTGGTCCCGCAACGCTTCTTCCAGGGCCTCAGTGCCTTGCGCTCACTCTACCTGTCACAGAACTCACTCTCGGCCATCCCCGCCGATGCCTTCGATGACCTGGCGCAGCTGCAGTACCTGACACTGGCTGACAGCAATGGCGGGATGGGCCACCTGCCTGCTGGCATCTTCAAGAACCTGAGCCAACTGCGCAGCCTGAACCTGGAGAGTGCAGGACTGCGCAGCCTTGGCCCTGAGGTCTTTGGCAACCTGACACGACTGAAGGAGCTGCGCCTG------------------------------------------
>KF265336_Mohoua_ochrocephala
---------------------------------------------------------------------------GACCTGCACCAGCTGGAAGACCTCAACCTGCGCAACAACCGCGTGGCCGTGCTCTTCCCNGCTGCCTTCAAGGGGCTTGACCGCCTGCAGACCCTCGACCTGGGTGGGAACAACCTGCGGCACTTGGCAGCCTTGGCATTCCAGGGCCTCCCGCGGCTCTGCCGGCTCTACCTGGACCGCAACCGGCTGCTGGAGGTGAGCGCGGCCGCGTTTCAGCCGGTGCAGGTGACGCTGGGCGTGCTGGACCTGCGCGCCAACGCGCTGCGCTACCTGAGCCGCCGCCCGCGGCAGCCGCCGCCTTTCCGCCACCTGCAGAACCTCTACGACCTGAAGCTGCAGGCGCAGCAGCCGTATGGGATGCGCGTGGTCCCGCAGCGCTTCTTCCAGGGCCTCACTGCCTTGCGCTCGCTCTACCTGTCGCAGAACTCGCTCTCGGCCATCCCCGCCGACGCCTTCGATGACCTGGCGCAGCTGCAGTACCTGACGCTGGCTGACAGCAATGGCGGCATGGGCCAGCTGCCCGCCGGCGTCTTCAAGAACCTGAGCCAACTGCGCAGCCTGAACCTGGAGAGTGCAGGATTGCGCAGCCTCGGCCCCGAGGTCTTCGGCAACCTGACACGACTGAAGGAGCTGCGCCTGGCC---------------------------------------
>KF265337_Notiomystis_cincta
---------------------------------------------------------------------------GACCTGCGCCGCCTGGAAGACCTCAACCTGCGCAACAACCGCGTGGCCGTGCTCTTCCCCGGCGCCTTCCAGGGCCTCGACAACCTGCAGACCCTCGACCTGGGCGGCAACAACCTGCGGCACTTGGCGGCCGCGGCGTTCCGGGGCCTCCCGAGGCTTCGCCGGCTCTACCTGGACCGCAACCGGCTGCTGGAGGTGAGCGCGGCCACCTTCCAGCCGGTCCAGGCCACGCTGGGCGTGCTGGACCTGCGCGCCAACTCGCTGCGCTACCTGAGCCGGCGCCCGCGGCAGCCGCCGCCCTTCCGTGGCCTGCGGAACCTTTACGACCTGAAGCTGCAGGCGCAGCAGCCCTACGGGATGCGCGTGGTGCCGCGGCGCTTCTTCCAGGGCCTCGGCGCCCTGCGCTCGCTCTACCTGTCGCAGAACTCGCTCTCGGCCATCCCCGAGGACGCCTTCGACGACCTGGCGCAGCTGCAGTACCTGAGCCTGGCCGACAACAACGGCGGGATGGGCCGCCTGCCCGCCGGCGTCTTCAAAAACCTCAGCGGGCTGCGCAGCCTGAACCTGGAGAGCGCGGGACTGCGCAGCCTCGGCCCCGAGGTCTTCGGCAACCTGACGCGGCTGAGGGAGCTGCGCCTG------------------------------------------
>KF265339_Porphyrio_hochstetteri
CGAGGGTTGAGGCGCCTGCGGGAGCTGCGCTTGGACAACAACCTCCTGACCGACCTGTACCCGGGTTCCTTCGCCCACCTGAGCAGCCTGAACACCCTCAACCTGCGCAACAACCGCGTCTCCGTCCTCTTCCCCGGCGCCTTCGGGGGGTTGCGGAGTCTCCGGACGTTGGATTTGGGGGGGAACAACTTGAGGCACTTGGCTGCGGCGGCCTTGGAAGGGTTGCAGGGCTTGAGGAAGCTCTACCTGGATCGGAACCGGTTGCAGGAGGTGAGCTCGCAGCCCTTCGGGCCGGTCCAGGCGTCGCTGGGGGTGTTGGACCTGCGAGGCAACGCGCTGCGCTACAACAGCCGGCGGGAGCTGCGCCACCCGCCCTTCCAGCGCCTCCGCCGCCTCTACGACCTGAAGCTCCAGGCTCAACAGCCCTACGGGCTGCGGCTCATCCCCCACCGCTTCTTCCAGGGCTTGAGGGAGCTGAGGGCGCTGTACCTGGCGCAGAACCGGCTCCTGGCCGTCCCCTCCGACGCCTTCGACGACCTGGAGCAGCTGCGCTACCTGACGCTGGCCGACAGCAGCGGTGGGATGGGGGTCCTTCCCCCCGGGGTCTTCAAGAACCTGAGCGGGTTGAGGTGTCTGGACTTGGAGAACGCTGGGTTGAGGAGCTTGGGCGCTGAGGTGCTGGGGAACCTGAGCAAGCTGGAGAGGCTGCGCTTGGCCAAGAACGACCTGCGGACGCTGGAGAGGGCGCTGGACACG
>GU904859_Carpodacus_mexicanus
CGTGGACTCCGCCACCTGCAGCACCTGCGCCTTGACAACAACCTGCTCACTGACCTCCTACCTGGCTCCTTTGCTGACCTGCACCAGCTGGAAGACCTCAACCTGCGCAACAACCGTGTGGCCGTGCTCTTCCCTGGGGCCTTCAAGGGGCTTGACCACCTGCAGACTCTTGACCTGGGTGGGAACAACCTGCAGCACTTAGCAGCCAAGGCATTCCAGGGCCTCCCGCGGCTTTGCCGGCTTTACCTGGACCGCAACCGGCTGCTGGAGGTGAGGGTGGCCACATTCCAGCCGGTGCAGGTGACACTGGGTGTGCTGGACCTGCGTGCCAATGCGCTGCGTTACCTGAGCCAACACCTGCGGCAGCTGCCACCTTTCCGCTACCTGCATAACCTCTATGACCTGAAGCTGCAGGCGCAGCAGCCATATGGGATGCGTGTGGTCCCACAACGCTTCTTCCAGGGCCTCAGTGCCTTGCGCTCGCTCTATCTGTCACAGAACTCACTCTCAGCCATCCCTGCTGATGCCTTCGATGACCTGGCACAGCTGCAGTACCTGACGCTGGCTGACAGCAACGGTGGGATGGGCCACCTGCCTGCTGGCATCTTCAAGAACCTGAGTCAACTGCGCAGCCTGAACCTGGAGAGTGCAGGACTGCGCAGCCTTGGCCCTGAGGTCTTTGGCAATCTGACGCGACTAAAGGAGCTGCGCCTGGCCAAGAACGAGCTGCGTACATTGGATGTGACTCTGGCCACC
>GU904941_Falco_naumanni
GGGGGGCTGCGGGAGTTGCGGGAGCTGCGGCTGGACAACAACCTGCTGACCGACCTCTACGCCGGCTCCTTCTCTGACCTGGGCCGCCTGCTCACCCTCAACCTGCGCAACAACCGCATCTCCGTCCTCTTCCCCGGGGCCTTCACCGGGCTGGCCAGCCTGCAGACGTTGGACCTGGGGGGCAACAACCTGCGGCACCTGGCGGCCACCGCGCTGAGGGAGCTGGGGGACCTGCGGCGCCTCTACCTGGACCGTAACCGCTTGCAGGAGGTGAGCGCCGAGGTGTTCCGCCCCATGCAGGCGTCACTGGGGGTGCTGGATCTACGTGCCAACGCCTTGCGGTACATCAGCCGGCGCCCGCGCCAGCGCCCGCCTTTCCGGCACCTCCACCGCCTCTATGACCTCAAGTTGCAGGCACAGCAGCCCTACGGCTTGCGCATCATCCCGCACCACTTCTTCCAGGGTTTGACCGCCCTCCGTTCCCTCTTCCTGGGACAGAATGGGCTGCTGGCCATCCCCGCCGACGCCTTCGATGACCTGGCCCAGCTGCAGTTCCTGACACTGGCCGACAGCGGCGGCGGCATGGGCAACCTGCCCGCTGGCATCTTCAAGAACCTGAGCCGCCTGCGCAGCCTGGATTTGGAGAACGTGGGTCTGCGCAGCCTGGGCCCCCATGTTTTGGGGAACCTTAGCCAGCTGGAGCAGCTGAAGTTGGCCAAGAACGAGCTCAGCACGCTGGACCGGCGGCTGGATGAG
>NM_001030558_Gallus_gallus
TGGAGGCTGCACAACCTGACAGAGCTGCGCCTGGACAACAACCTGCTGACCGACCTCTATCACAACTCCTTCATTGACCTCCACAGACTGCGCACCCTCAACCTGCGCAACAACCGTGTCTCCGTCCTCTTCTCTGGTGTCTTCCAGGGGCTGGCTGAGCTGCAGACGCTGGATTTAGGGGGCAACAACTTGCGCCACCTGACTGCACAGTCACTGCAGGGGCTGCCCAAACTGCGCAGGCTGTACCTGGACCGCAACAGACTGCTGGAGGTGAGCAGCACTGTGTTCGCCCCAGTGCAGGCTACCCTGGGGGTGCTGGACCTGCGGGCCAACAACCTGCAGTACATCTCACAGTGGCTGCGCAAGCCGCCACCCTTCCGCAACCTGAGCAGCCTGTACGACCTGAAGCTGCAGGCGCAGCAGCCCTATGGACTGAAGATGCTGCCTCACTACTTCTTCCAGGGCTTGGTGAGGCTGCAGCAGCTGTCGCTGTCACAGAACATGCTGCGGTCCATCCCACCGGATGTCTTCGAGGACTTGGGCCAGCTGCGCTCCCTGGCATTGGCTGACAGCAGCAATGGGCTGCATGACCTGCCTGACGGCATCTTCAGAAACCTGGGCAACCTGCGGTTCCTGGACCTGGAGAATGCAGGGCTGCACTCGCTCACTCTGGAAGTCTTCGGCAATCTCAGCCGGCTGCAGGTGCTGCACTTGGCCAGAAACGAGCTGAAGACCTTCAATGACAGCGTTGCCAGC
>JX502653_Petroica_australis_rakiura
---------------------------------------------------------------------TTTGCTGACCTGCACCGCCTGGAAGACCTCAACCTGCGCAACAACCGTGTGGCCGTGCTCTTTCGTGGTGCCTTCGAGGGGCTCGACAGCCTGCAGACCCTCGACCTGGGCGGGAACAACCTGCGGCACTTGGGAGCCATGGCGTTCCAGGGCCTCCCGCGGCTTTGCCGGCTCTACCTAGACCGTAACCGGCTGCTGGAGGTGAGCACGGCCGCATTCCAGCCGGTGCAGATGACACTGGGTGTGCTGGACCTGCGTGCCAATGCACTGCGCTACCTGAGCCAACACCTGCGGAAGCCGCCGCCTTTCTGCTACCTGCATAACCTCTATGACCTGAAGCTGCAGGCACAGCAGCCATATGGGATGCGTGTGGTCCCACAACGCTTCTTCCAGGGCCTCAGTGCCTTGCGCTCGCTCTACCTGTCACAGAACTCGCTCTCAGCCATCCCCGCCGATGCCTTCGATGACCTGGCGCAGCTGCAGTTCCTGACACTGGCTGACAGCAGCGGTGGGATGGGCCACCTGCCTGCTGGCATCTTCAAGAACCTGAGTCAACTGCGCAGCCTGAACCTGGAGAGTGCAGGACTGCGCAGCCTTGGCCCTGAGGTTTTCGGCAAC---------------------------------------------------------------------
>NW_002218839:_Taeniopygia_guttata
CGTGGACTCCACGACCTGCAGCACCTACGCCTTGACAACAACCTGCTCACTGACCTCCTGCCCGGCTCCTTTGCTGACCTGCACCAGCTGGGCGACCTCAACCTGCGCAACAATCGCGTGGCCGTGCTCTTCCCTGGCGCCTTCAAGGGGCTTGACCACCTGCAGACCCTTGACCTGGGCGGAAACAACCTGCAGCACTTGGCAGCCAAGGCATTCCAGGGCCTCCCGCGGCTTTGCTGGCTTTACCTGGACCGCAACCGGCTGCTGGAGGTGAGAGCGGCCGCGTTCCAGCCGGTGCAGCTGACGCTGGGTGTGCTGGACCTGCGTGCCAACGCGCTGCGCTACCTGAGCCGACATCTGCGGCAGCTGCCGCCTTTCCGCTACCTGCATAACCTCTACGACCTGAAGCTGCAGGCACAGCAGCCATATGGGTTGCGTGTAGTCCCACAACGCTTCTTCCAGGGCCTCGGTGCCTTGCGCTCGCTCTACCTGGCACAGAACTCGCTCTCTGCCATCCCTGCCGATGCCTTCGATGACCTGGCACGGCTGCGGTACCTGACGCTGGCCGACAGCAACGGCGGGATGGGCCACCTGCCTGCCGGCGTCTTCAAGAACCTGAGCCAGCTGCGCAGCCTGAACCTGGAGAGCGCAGGACTGCGCAGCCTCGGCCCCGAGGTCTTTGGCAACCTGACGCAACTGCAGGAGCTGCGCCTGGCCAAGAACGAGCTGCGTACATTGGATGGGACTCTGGCCACC
