# Supplementary material for: Episodic Positive Selection in the Evolution of Avian Toll-Like Receptor Innate Immunity Genes
Source: PLoS One. 2014 Mar 3;9(3):e89632. doi: 10.1371/journal.pone.0089632 (PMC3940441; doi:10.1371/journal.pone.0089632)
Supplement: File S1 — Compressed “zip” file containing all ten alignments used in this analysis, in .fas (fasta) format. Sequences are labelled with Genbank accession numbers and species binom; see also Table S1. (ZIP) [file pone.0089632.s012.zip › TLR2A.fas]

>GU904953_Accipiter_cooperii
------GTTGTGTGGTTAGAAGTGAGAGACATTAAATTAGAGACTGTAGAAACAAGCTTGGTGCAGAACTCTACGCTTCCTTTTAGGATGAGAAAACTTACATTTAAAGATTCTTCAGTCACAGATCAATATATTAGCCGAATACTGGTGTTACTGAAGGAAATCACATCTTTACAAGAGATAGAGGCAATTGATTGTGTGCTTCAAGGGAAAGGATCATGGAATATGGAAGAAATTAAAAGTAGTGGGCAAAGTTTTGTTCAAACAGTATCACTAATAAATATAATTATTCCAAATTTTCATTTGTTTTTTGACCTGGATGGCATACAATCACAAGTAACCAATCTGAAAAGGCTCACCATTGCAAGCTCTAAAGTTTTCATGGTACCATGCAGACTTGCAAGATATTTTTCATCCCTTCTGTATCTGGACTTTCATGACAACTTGCTTGTAAATAATCGTTTAAATGAGACAATCTGTAAATATGCTTGGCCTTCATTGCAAACTTTAAATCTAAGTCAAAACTCTCTAAAATCTTTAAAGGAGACTGCAAATTCCATAACTCATCTACGCAAACTGGATAATCTTGACATTAGYCAAAATAATTTTGGTGAGATTCCAGATGTGTGTGAATGGCCCAGAACCCTGAAATATTTAAACCTCTCCAGCACTCAAATTCCKAAACTAACAACCTGCATTCCCTCRTCAYTGGAAGTTTTGGATGTCAGYGCTAACAACCTGAGGGAGTTTGGGCTGCAGCTCCCATTTCTCAAAGAGCTGTACCTTGCTAAAAACCAGCTGAAGACCTTACCTGGTGCCGCACCCATTCCYAACTTAGTGGCCATGTCAGTCAGAAGAAACARACTCAACRGTTTCTCCAGGGAAGAGTTTGAGTCCTTCAAGAAAATGGAGCTGCTGGATGCCAGCRACAACAACTTCATCTGCTCCTGTGAATTCCTTGCTTTCATCCAGCACGAGGCTAGGATAGCCCAGGTGCTGGTGKGGTGGCCAGACAGGTACATCTGTGACTCTCCCCTGTCTGTGAGAGGGGCACAGGTTGGGGCAGTGCACCTCTCCCTGATGGAGTGCCACAGRTCCCTTGTGGTGTCGCTGATCTGTGTCCTGGTGTTCCTGGTCATCCTCATCCTGGTGGCCCTCAGCTACAAGTACCACGCRTTCTGGTACCTGAGAATGACCTGGGCATGGCTCCAAGCCAAGCGGAAGCCCAAGCGAGCCCCC
>GU904952_Amazona_albifrons
------GTCATTTGGTTAGAAGTGAGAGAAATCAAACTGGAGATTGAAAAAAAACACTTGGTGCTGAACTCTACACTTCCTTTTATGATACGAAAACTTACATTTAAAGATGTTTCATTCACAGATAAATATGTTAGCCGAATAGCAGTATTACTGAAGGAAATCACATCTTTACAAGAGTTACAGGCAATTGACTGTGTGCTTGAGGGGAAGGGAGCATGGGACACTAAAGAAATTGCAAGGAGTGGGCAAAGTTTTGTTGAAAGTGTATCAGTAATAAATATAATGATTCCAGATTTTCATTTGTTTCTTGACCTGGAAGGTATGGAGTCACAAATAAACAAACTCAAAAGACTCACCATTGCAAGCTCTAGAGTTTTCATGGTACCATGCAGACTTGCAAAACATTTTTCATCACTTCTGTATCTGGACTTCAATGATAATTTGCTTGTAAATAATCGCTTAAATGAGACAATCTGTGAAAATGCTTGGCCTTCATTGCAAACATTAAATCTAAGTCAAAACTCTTTAAAATCTCTGAAACAGACTGCAAATTCTGTAGCTCGTCTGCCCAAACTGATTAATCTTGACATTAGCCAAAATAATTTTGGTGAGATTCCAGATGTGTGTGAATGGCCAAAAAACCTGAAATATTTAAACGTCTCCAGCACTCACATTCCTAAACTAACGACTTGCATTCCCCCAACGCTGGAAGTTTTGGACGTTAGCGCTAACAACCTGAAGGAGTTTGGACTGCAACTCCCATTTCTGAAAGAGCTGTACCTCACAAAAAACCAGCTGAAGACCTTGCCTGGTGCCGCACCCATCCCTAACTTAGTGGCCATGTCAGTCAGAAGAAACAAGCTCAACAGTTTCTCCAGGGAAGAGTTTGAGTCCTTCAAGAAAATGGAGCTGCTGGATGCCAGCGACAACAACTTCATCTGCTCCTGTGAATTCCTCTCCTTCATCCACCACCAGGCCGGGATAGCCCAAGTGCTGGTGGGGTGGCCGGACAGGTACGTCTGCGACTCTCCCCTGGCAGTGAGAGGGGCGCAGGTTGGAGCCGTGCACCTCTCCCTGATGGAGTGCCACAGGTCCCTCGTGGTGTCGTTGATCTGTGCCCTGGTGTTTGTGCTCATCCTCGTCCTCGTGGCCGTCGGCTACAAGTACCACGTGGTCTGGTACCTGAGAATGACCTGGGCATGGCTCCAAGCCAAGCGGAAGCCCAAGCGAGCCCCC
>FJ477862_Anas_platyrhynchos
CACTCTGCCATTTGGTTAGAAATTAGAGAAATTAAATTGGACATTGAAAATGAAAAACTGGTGCAGAACTCTACACTTCCTTTAACAATACAAAAAATGACTTTTACCAGAGCTTCATTCTCAGATAAATATGCTAGCCAAATAATGGTGTTATTGAAAGAAATTACATCTTTGCGAGAGTTAGAGTCAATAGATAGTGTGCTTGAGGGGAATGGAAATTGGAATACTGAATTAATTAAAGTAAGTGGACAAAGTTCTGTTGAAACAGTATCAGTAACTAATATGACTATTCTGCATTTTTATTTGTTTTTAGACTTGAAAGGTTTGGAGTCACAAATAAGTAAACTGAAAAGACTCAGCATTGCAAGCTCTAAAGTTTTCATGGTACCATGCAGTCTTGCAAGAAATTTTTTATCGCTTGTGTATCTTGACTTTCATGATAATTTGCTTGTAAATAATCGCTTAAGTGAGACAATCTGTAAAGATGCTTGGCCTTCATTGCAAACTTTAAATCTAAGTAAAAACTCTTTAAAATCTCTAAACCAGACTGCAAAATATGTAACTAATCTACCCAAACTGAATAATCTTGACATTAGCCAAAACAATTTTGGTGAGATTCCAGATGTGTGTGAGTGGCCAGCAAAGCTGAAATATTTGAATCTCTCCAGGACTCGTATTTCCAAATTAACAGCTTGCATTCCCTCAACTCTCGAAGTGTTGGACATCAGTGCAAACAACCTGAAGGAGTTTAATCTGCATCTGCCGTTTCTCAAAGAGCTGTACCTTGCAAAAAACCAGCTGAAGGCCTTGCCTGATGCGGCAAGCATTCCTAACTTGGTGGCCATGTCAATCGGAAGAAACAAGCTCAGCAGCTTCTCCAAGGAAGAGTTGGAGTCCTTCAAGAAAATGGAGCTGCTGGATGTCAGCGCCAATAACTTTATCTGTTCCTGTGAATTCCTCTCCTTCATTCAGCACCAGGCAGGGATAGGCCAGATGCTCGTGGGGTGGCCGGAAGGCTACATCTGCGACTCTCCCCTGGCAGTGAGAGGGGCACAGGTTGGAGCCATTCATCTCTCACTGATGGAGTGTCACCAGTCCCTGGTGGTGTCCTTGATCTGTGCTGTGTTTTTCCTGGTCATCCTCGTCCTGGTGGCCATCGGGTACAAGTACCACGCAGTCTGGTACATGAGAATGACGTGGGCATGGCTCCGAGCCAAGCGGAAGCCCAAGAGAGCCCCC
>JN982474_Anser_cygnoides
CACTCTGCCATTTGGTTAGAAATTAGAGAAATAGCATTGGACATTGAAAATGAAAAACTGGTGCAGAACTCTACACTTCCTTTAATGATACAAAAAATGACTTTTACCAGAGCTTCATTCTCAGATAAATATGCTAGCCAAATAATGGTGTTATTGAAGGAAATCACATCTTTGCGAGAGGTAGAGGCAATAGATTGTGTGCTTGAGGGGAAAGGAAATTGGAATACTACAGCAATTAAAAGAAGTGGACTAGGTTCCGTTGAAACAGTATCAGTAACAAATATGACTATTCTGCATTTTTATCTGTTTTTTAACCTGGAAGGTTTGGAGTCACAAATAAGTAAACTGAAAAGACTCAGCATTGCAAGCTCTAAAGTATTCATGGTACCATGCAGACTTGCAAGAAATTTTTCATCACTTTTGTATCTTGACTTTCATGATAATTTGCTTGTAAATAATCGCTTAAGTGAGACAATCTGTAAAGGTGCTTGGCCTTCATTGCAAACTTTAAATCTAAGTAAAAATTCTTTAAAATCCCTAAACCAGACTGCAAAATATATAACTAATCTACCCAAACTGAATAATCTTGACATTAGCCAAAACAATTTTGGTGAGATTCCAGATGTGTGTGAGTGGCCAGCAAATTTGAAATATTTGAATCTCTCCAGTACTCAAATTCCCAAATTAACGGCTTGCATTCCCTCAACTCTCGAAGTGTTGGACATCAGTGCAAACAACCTGAAGGAATTTAATCTGCATCTGCCATTTCTCAAAGAGCTGTACCTTGCAAAAAACCAGCTGAAGGCCTTGCCTGATGCGGCAGGCATTCCTAACTTGGTGGCCATGTCAATCAGAAGAAACAAGCTCAACAGCTTCTCCAAGGAAGAGTTGGAGTCCTTCAAGAAAATGGAGCTGCTGGATGCCAGCGCCAATAACTTTATCTGCTCCTGTGAATTCCTCTCCTTCATTCAGCACCAGGCAGGGATAGGCCAGGTGCTCGTGGGGTGGCCAGAAAGCTACATCTGCGACTCTCCCCTGTCGGTGAGAGGGGTGCAGGTTGGAGCCGTGCAGCTCTCACTGATGGAGTGTCACCGGTCCCTGGTGGTGTCCTTGATCTGCGCTGTGGTTTTCCTGGTCATCCTCATCCTGGTGGCCATTGGGTACAAGTACCACGCAGTCTGGTACATGAGAATGACGTGGGCGTGGCTCCAAGCCAAGCGGAAGCCCAAGCGAGCCCCG
>GU904791_Carpodacus_mexicanus
CACTCTGTCACTTGGCTGGAAGTGGCAGAAATCAAATTACCAGTTGAAAAAACTAGCTTGGTGCAGAATTCTACGCGTCCTTTTAGGATACAAAAACTTACGTTTAAAGAAGCTTTCTTCACAGATCAAACTCTCAGCCGAGCAATAGTGTCACTGAAGGAAATCACCTCTTTAAAAGAGTTAGAAGCAATCAATTGTGTGCTTGAGGGCAAGGGAATGTGGAACACTGAAGAAATTGCAAAGAGTGGGCAAAGTTTTGTTGAAGCCATAACGATAATAAAGGTATTTATTCAGAATTTCCATTTGTTTTTTAACCTGGAAGGCATGGAGTCACAAATAAACCAACTGAAAAGACTCACTATCGCAAGCTCTAATGTTTTCATGGTACCTTGCAAACTTGCAAGACATTTTTCATCACTTCTGTATCTGGACTTTCATGATAATTTGCTTGTAAATAAGCGTTTAGATGAGACAATCTGTGAAGATTCCTGGCCTTCATTGCAAACTTTAAATCTAAGTCAGAACTCTCTAAAATCTCTGGAACTGACTGCAAAGTATGC-------------------------------------------------------------------------------------------------------------------------------------------------------------------------------------------------------------------------------------------------------------------------------------------------------------------------------------------------------------------------------------------------------------------------------------------------------------------------------------------------------------------------------------------------------------------------------------------------------------------------------------------------------------------------------------------------------
>GU904887_Falco_naumanni
---------------------------------AGACTAGAGATTGAAAAAGAAACCTTGTTGCAGAATGCTACGCTTCCTTTTAGGATACAAAAACTTACATTTAGAGATGCTTCATTCACAGATCAATACATGAGCCGAATACTAGTATTACTGAAGGACATCACATCTTTAGTAGAGTTAGAGGCAATTGATTGTGTGCTTGATGGGAAAGGAGAATGGGATATCAAAGAAATCGCAAGGAGTGGGAAAAGTTTTGTTGAAACTGTATCATTAAAAAATATAGTAATTCAGAATTTTCATTTGTTTTTTGACCTGGAAGGCATGGAGTCACAAATAAACCAACTAAAAAGACTCACTGTTGCAAGTTCCAGAGTTTTCATGGTAGCATGCAAACTTGCAAAGCATTTTTCATCACTTCTGTATCTAGACTTCAGCGATAATTTGCTTGTAAATAATCGTTTAAAAGAGACAATCTGTGAAGGTGCTTGGCCCTCATTGCAAACTTTAAATCTAAGTGAAAACTCTCTAAAATCTCTGAAAAACACTGCAAATTCTGTAACTCGTCTACCCAAA---------------------------------------------------------------------------------------------------------------------------------------------------------------------------------------------------------------------------------------------------------------------------------------------------------------------------------------------------------------------------------------------------------------------------------------------------------------------------------------------------------------------------------------------------------------------------------------------------------------------------------------------------------------------------------------
>NM_204278_Gallus_gallus
CACTCTGCCATTTGGTTAGAAGTTAGAGAGATCAAATTAGATATTGAAAATGAAAAACTGGTTCAGAACTCTACTCTTCCTTTGACGATACAGAAACTTACATTTACCGGTGCTTCATTCACAGATAAATATATTAGCCAAATAGCAGTGCTATTGAAGGAAATTAGATCTTTGAGAGAGTTAGAAGCAATAGATTGTGTGCTTGAGGGGAAAGGAGCATGGGATATGACAGAAATTGCAAGAAGTAAGCAAAGTTCTATTGAAACACTATCAATAACAAATATGACTATTCTGGATTTTTATTTGTTCTTTGACCTGGAAGGTATAGAGACACAGGTAGGTAAGCTGAAAAGACTCAGCATTGCAAGCTCTAAAGTCTTCATGGTACCATGCAGACTAGCAAGATATTTTTCATCACTTTTATATCTTGATTTCCATGATAATTTGCTTGTAAATAATCGCTTAGGAGAGACAATCTGTGAAGATGCATGGCCTTCTTTACAAACTCTAAATCTAAGTAAAAATTCTCTGAAATCCCTAAAACAGGCTGCAAGATATATAAGTAATCTACACAAACTGATTAATCTTGACATTAGTGAAAACAATTTTGGTGAGATTCCAGACATGTGTGAATGGCCTGAAAACCTGAAATATCTGAATCTCTCCAGCACTCAAATTCCCAAATTAACAACTTGCATTCCCTCAACTCTTGAAGTGCTGGACGTTAGTGCTAACAACCTGCAGGATTTTGGACTGCAACTGCCATTTCTCAAGGAGCTGTACCTGACAAAAAACCATCTGAAGACCTTGCCTGAAGCCACAGACATTCCTAACTTAGTGGCCATGTCGATCAGCAGAAACAAGCTCAACAGCTTCTCCAAGGAAGAGTTTGAGTCCTTCAAGCAAATGGAGCTGCTGGATGCCAGCGCCAATAACTTTATCTGCTCCTGTGAATTCCTCTCCTTCATTCACCATGAGGCAGGGATAGCCCAGGTGCTTGTGGGGTGGCCAGAAAGCTACATCTGTGACTCTCCGCTGACAGTGCGAGGGGCACAGGTTGGGAGTGTGCAGCTGTCACTGATGGAGTGCCACCGGTCCCTCCTAGTGTCCTTGATCTGCACCCTGGTGTTCCTGTTCATCCTCATCCTGGTGGTCGTTGGGTACAAGTACCATGCAGTCTGGTACATGAGAATGACCTGGGCATGGCTCCAAGCCAAGCGGAAGCCCAAGCGAGCCCCC
>FJ477860_Meleagris_gallopavo
CACTCTGCCATTTGGTTAGAAGTTAGAGAGATCAAATTAGATATTGAAAATGAAAAACTGATTCAGAACTCTACTCTTCCTTCAACGATAGAAAAACTTACATTTACTGGTGCTTCATTCACAGATCAATATATTAGCCGAATAGCAGTGTTATTGAAGGAAATCACATCTTTGAGAGAGTTAGAAGCAATAGATTGTGTGCTTGACGGGAAGGGAGAATGGGATACAACAGAAATTGCAAGAAGTAGGCAAAGTTCTGTTGAAACAATATCAGTAACAAATATGACTATTCTGGATTTTTATTTGTTCTTTGATCTGGAAGGTATAGAGACACAAGTAGATAAGCTGAAAAGACTCAGCATTGAAAGCTCCAAAGTCTTCATGGTACCGTGCAGACTGGCAAGATATTTTTCATCTCTTTTATTTCTTGACTTCCATGCAAATTTGCTTGTAAATAATAGCTTAGCTGAGTCAACCTGTCAAGGTGCATGGCCTTCATTACAAACTCTAAATCTAAGTAAAAATTCTCTGAAATCCCTAGAACAGGCTGCAAAATATATAAGTAATCTACACAAGCTGATTAATCTTGATATTAGTGAAAACAATTTTGGTGAGATTCCAGATGTGTGTGGATGGCCTGAAAACCTGAAATACCTGAATCTCTCCAGCACTCAAATTCCCAAATTAACACGTTGCATTCCCTCAACTCTTGAAGTGCTGGACGTTAGTGCTAACAACCTGCAGGATTTTGGTCTGGAACTGCCATTTCTCAAGGAGCTGTACCTGACAAAAAACCATCTGAAGACCTTGCCCGAAGCTGCAGCCATTCCTAACTTAGTGGCCATGTCGATCAGCAGAAACAATCTCAACAGCTTCTCCAAGAAAGAGTTTGCGTCCTTCAAGCAAATGGAGCTGCTGGATGCTAGCGCCAATAACTTTATTTGCTCCTGCGAATTCCTCTCCTTCATTCAGCATGAGGCAGGGATAACCCAGGTGCTTGTGGGGTGGCCAGAAAGCTACATCTGCGACTCTCCGCTGGCGGTGCGAGGGGCACAGGTTAGGAGCGTGAGTCTGTCGCTGATGGAGTGCCACCGGTCCTTCCTAGTGTCTTTGATCTGCATTCTGATGTTCCTGTTCATCCTCGTCCTGGTGGTCATTGGGTACAAGTACCATGCGGTCTGGTACATGAGAATGACCTGGGCATGGCTCCAAGCCAAGCGGAAGCCCAAGCGAGCCCCC
>GU904954_Oceanodroma_leucorhoa
------GTCACTTGGTTAGAAGTGAGAGAAATCAAATTAGAGATTGAAAAAAAAAGCATGGTGCAGAATGCTACACTTCCTTTTAGGATACGAAAGCTTACGTTTAAAGATGCTTCATTCACAGATCAATATATTAGCCGAATAATAGTATTACTAAAGGAAATCAAATCTTTGCAAGAGATTGAGGCAATTGATTGTGTGCTTCAGGGGAAAGGAGCATGGGATATTGAAGAAATCGCAAGCAGCGGGCAAAGTTTTGTTGAAACAGTATCAGTAATAAATATAATGATTCAGAATTTTCATTTGTTTTTTGACCTGGACGGTATGGAGTCACAAATAAACAAGCTGAAAAGACTCACCATTGCAAGCTCTAGAGTTTTCATGGTACCATGCAAACTTGCAAAACATTTTTCATCACTTCTGTATCTGGACTTTCATGATAATTTGCTTGTAAATAATCGCTTAAATGAGACAATATGTAGAGATGCTTGGCCTTCATTGCAAACTTTAAATCTAAGTCAAAACTCTCTAAAATCTCTGAAACACACTGCAGATACTGTAACTCGTCTACCCAAACTGATTAATCTTGACATTAGCCAAAATAATTTTGGTGATATTCCAGATGTGTGTGAATGGCCCCAGACCCTGAAATATTTAAACCTCTCCAGCACTCAAATTCCTAAACTAACGACTTGCATTCCCCCAACGCTGGAAGTTTTGGATGTTAGCGCTAACAACCTGAAGGAGTTTGGACTGCAACTCCCATACCTCAAAGAGCTGTACCTTGCAAAAAACCAGCTGAAGGCCTTGCCTGGTGCCGCACCCGTTCCTAACTTAGTGGCCATGTCAATCAGAAGAAACAAGCTCAACGGTTTCTCCAGGGAAGAGTTTGAGTCCTTCAGGAAAATGGAGCTGCTGGACGCCAGCGACAACAACTTCATCTGCTCCTGTGAATTCCTCTCCTTCATCCACCACGAGGCCGGCATAGCCCAGGTGCTGGTGGGGTGGCCAGACAAATATGTCTGTGACTCTCCACTGGCAGTGAGAGGGACGCAGGTTGGAGCCGTGCATCTCTCCCTGATGGAGTGCCACAGGTCCCTCGTGGTGTCGTCAATCTGTGTCCTGCTGTTCCTGGTCATCCTCATCCTCGTGGCCGTCAGCTACAAGTACCACGCGGTCTGGTACCTGAGAATGACCTGGGCATGGCTGCAAGCCAAGCGGAAGCCCAAGCAAGCCCCC
>JX502632_Petroica_australis_rakiura
---------------------------------------------------------------------------------------------------------------------------------------------------------------------------------GAGTTAGAGGCAGTCAATTGTGTGCTTGAGGGGAAAGGAGATTGGAACACTAAAGCAATTGCAATGAGTGGGCAGAGTTTTGTTGAAACAATAACTTTAATAAAGATAATGATTCAGAATTTTCATTTGTTTTTTGACCTGAAAGGTATGGAGTCACAAATAAACCATCTGAAAAGACTCACTATTGCAAGCTCTAACGTTTTCATGGTACCATGTGAACTTGCAAAACATTTTTCATCACTTCAGTATCTGGACTTTCATGATAATTTGCTTGTAAATAACCGTTTAGATGAGACAATCTGTAATGGTTCCTGGCCTTCATTGCAAACTTTGAATCTAAGTCAGAACTCTCTAAAATCTTTGGAAAAAACTGCAAACTTTACATCTCGTCTACCCAAACTTAATAATCTTGACATTAGCCAAAATAATTTTCGTGGGATTCCAGATGCGTGTGAGTGGCCAAAAACCCTGAAATATTTAAACCTCTCCAGCACTCAAATTCCTAAAGTAACAGGCTGCATTCCTGCAACACTGGAAGTTTTGGATGTTAGTGCAAACAACCTGAAGGAGTTTAGACTGCAGCTCCCTAATCTGAAAGAGCTGTACCTCACAAGAAACCAGTTGAAGACCCTGCCTGGTGCCATGCCCATTCCAAATTTGGTGGCCTTGTCCGTCAGAAGAAACAAGCTGAACAGTTTCTCCAAGGAGGAGTTTGAGTCCTTCAAGAGACTGGAGCTGCTGGATGCCAGTGACAACAACTTCATCTGCTCCTGTGAGTTCCTGTCCTTCATCCACCACGAGGCCGGGATAGGCCGGGTGCTGGTGGGGTGGCCGGACAAGTACGTGTGCGACTCTCCGCTGGCGGTGAGAGGGGCGCAGGTTGGCGCCGTGCGGCTGTCCCTGATGGAGTGCCACAGGTCCCTGGTGGTGTCGTTGGTGTGCGTCCTGGTGTTCCTGGCCATCCTGCTGCTGGTGGCCCTTGGCTACAAGTACCACGTGGTGTGGTACCTGCGGATGACGTGGGCGTGGCTGCA----------------------------
>NW_002198634_Taeniopygia_guttata
CACTCTGTCACTTGGCTGGAAGTGACAGAAATCAAATTACCAGTTGAAAGAAAAAGCTTGGTGCAGAATTCTACACGTCCTTTTAGGATACAAAAACTTACGTTTAAAGAAGCTTTCTTCACGGATGAAACTATTAGCCGAACAATAGTGTCACTGAAGGAAATCACCTCTTTAAAAGAGTTAGAGGCAATTAATTGTGTGCTTGAGGGGAAGGGAATATGGAACACTAAAGAAATTGCAAGGAGTGGGCAAAGTTTTGTTGAAACAGTAACAGTAACAAAGATAATGATTCAGAATTTTCATTTGTTTTTTGACCTGGAAGGTATGGAGTCACAAATAAACAAACTAAAAAGACTCAGTATCGCAAGCTCTAATGTTTTCATGGTACCGTGCAAACTTGCAAGACATTTTTCATCATTGCTGTATCTGGACTTTCATGATAATTTGCTTGTAAATAAGCGTTTAGATGAGACAATCTGTGAACATTCTTGGCCTTCATTGCAAACTTTAAATCTAAGTCAGAACTCTCTTAAATCTCTGGAACAGACTGCAAAGTATATATCTCGTCTACCAAAATTGAATAATCTTGACATTAGCCAAAATAATTTTGGTGAGATTCCAGATGTGTGTGACTGGCCAAAATCCCTGAAATATTTAAACCTGTCCAGCACTCAAATTCCCAGAGTAACCACCTGCATTCCTCAAACGCTAGAAGTTTTGGATGTTAGTGGAAACAACCTGAAGGAGTTTGGACTGCGGCTCCCACTTCTGAAAGAGCTGTACCTCACCAGAAACCAGCTGAAGACCCTGCCGGGTGCCGCACCCATTCCAAACTTGGTGTCCTTGTCCGTCAGCAGAAACAAGCTGAACAGTTTCTCCAAGGAGGAGTTTGAGTCCTTCAGGAGAATGAAGCTGCTGGATGCCAGTGGCAACAACTTCATCTGCTCCTGTGAGTTCCTCTCCTTCATCCACCACGAAGCTGGGATATCCCAAGTGCTGGTGGGGTGGCCGGACAAGTACGTGTGCGACTCTCCGCTGGCGGTGAGAGGGGCGCAGGTTGGCGCTGTGCACCTCTCCCTGATGGAGTGCCACAGGTCCCTGGTGGTGTCGTTGATCTGCGTCCTGGTGTTCCTGGTCATCCTGCTGCTGGTGGCCGTCGGCTACAAGTACCACATGGTCTGGTACCTGCGGATGACGTGGGCATGGCTGCAAGCCAAGCGGAAGCCCAAGCGCGCCCCG
