# Supplementary material for: Episodic Positive Selection in the Evolution of Avian Toll-Like Receptor Innate Immunity Genes
Source: PLoS One. 2014 Mar 3;9(3):e89632. doi: 10.1371/journal.pone.0089632 (PMC3940441; doi:10.1371/journal.pone.0089632)
Supplement: File S1 — Compressed “zip” file containing all ten alignments used in this analysis, in .fas (fasta) format. Sequences are labelled with Genbank accession numbers and species binom; see also Table S1. (ZIP) [file pone.0089632.s012.zip › TLR2B.fas]

>KF265276_Apteryx_mantelli
CCTGCTGAAATGCAACTATTGAGAGTCATGTCTTTTTCTTTTGCAAAGAAAATTTCCTTCAAACAGGTTTTGTTTACAGATGCTACCGTGCCTGAGATGATCAGCATTGCAGAGGATATGACACAGTTAATGGAGGTGGAGATGAAAGATTGTAGACTCTTGGGAACCGGTCAGTGGAGTACACAAATTCACATAAACCAATCACGTTCTCTTCGTGTTGTAACAATAGAGAAATTATCTATAGAAGAATTTTATTTGTTTTCAGATCTTACGGCTGTTTTAGATATAGTATCTCCTCTTACCAAAGTCACCGTCAAAGATACCAAGGTCTTTTTGGTACCATGTAGACTTTCACAGCGTCTTTTGTCATTAGAGTATCTTGACCTCAGTGAGAATTTGCTTRGAGATCAGAGTTTGGCTCATTCAGCTTGTCAGGGTGGTTGGCCCTTACTGCAAATTCTAAATTTAAGTCAGAATTCACTGAGTGACTTAAAAATGACAGGGAAAAGCTTATCTCACCTGAGAAATCTAATTCTCTTAGATATTAGTCAAAATAATTTTGGTGAGATTCCAGACACGTGTCAGTGGCCAGGAAACCTGAAACATTTAAATCTCTCCACCAGTCAAATTCCTAAATTAACAACCTGCATTCCTCTGACTCTTGAAGTTTTGGATGTCAGYGCTAATAGCTTGAAGGAGTTTGGGTTGCAACTCCCTTTTCTCAAAGAGCTGTACATTGCAAAAAACCAACTGAAGACCTTGCCTGATGCTGCACCCATTCCTAGCCTGGTGGCCATGACAATCAGAGGAAACAAACTCAACAGCTTCTCCAAGGAAGAGTTTGAGTCCTTTAAGAAAATGGAGATGCTGGATGCCAGTGACAATAACTTTATCTGCTCCTGTGAATTCCTCTCCTTCATTCATCATCAGGCTGGAATAGCCCAAATCTTAGCAAGGTGGCCAGAAAGCTACATCTGTGACTCTCCTCTGGCAGTGAGAGGGGAGCAGGTCGGAGCTGTGCATCTCTCACTGATGGAGTGCCACAGATCCCTCACTGTGTCGTTAATCTGTGCTCTGGTGTTTCTGGTCATCCTCGTCCTTGTGGTCGTTGGGTACAAGTATCACATGATGTGGTACGTGAGAATGACCTGGGCATGGCTTCGAGCCAAGCGGAAGCCCAAGCAA------
>KF265277_Cyanoramphus_novaezelandiae
CCTGCTGAAACACAGCTATTGAGAGTCATGTCTAACTCCTTTGCAAACAAAATCTCTTTCAAAGAGGCCTTAATAACAGATGCCACTGTTCCTGAGATTGTCAGCATTATCRCAGACATGCCAAAATTAGAGGAGRTTGAGYTGATAGACWGTAGACTCATGGGAACTGGACGATGGAAAATGCAAATTCATRTAAATCAATCACAGACTRTTAAARYTHTKACAATARAGAAATTATCTATAGAACAATTCTATTTGTTTACAGACCTTCAGRMYGTGSAAGGWCTRKTAWSTYTTCTYACCAAAGTCACAGTTGAAAACACCAAGGTCTTTCTGGTACCATGCCGGCTTTCACAACRTCTTCGATCATTAGAGTATCTTGACCTTAGTTCKAATTTGCTTGGAGACCRGAGTYTGGAACACTCAGCGTGTCAGGGTGGTTGGCCCTCACTGCARACTCTAAATTTAAGTCAGAACTCACTGAGTGACTTAGGAATGACGRGTAAAAGTTTGTCTCATCTGAGACACCTAATTCTCCTAGACATCAGCCARAATAATTTTGGYGATATTCCAGATGTGTGTGAATGGCCAAAGACCCTGAAATATTTAAACCTGTCCAGAACTCAAATTCCTAAGGTAACGACTTGCATTCCCCCAACGCTGGAAGTGTTGGATGTTAGCGCGAACAACCTGAAGGAGTTTGGACTGCAGCTCCCGTTTCTGAAAGAGCTGTACCTCACCAGAAACCAGCTGAAGACCTTGCCTGATGCGGCACCCATCCCYAACTTAGTGGCCATGTCAGTCAGAAGAAACAAGCTCAACAGTTTCTCCAAGGCAGAGCTCGAGTCCTTCAAGCACATGGAGCTGCTGGATGCCAGCGACAACAACTTCATCTGCTCCTGTGAGTTCCTCTCCTTCATCCACCACCARGCAGGACTAGCGCCGGTGCTGGTGGGCTGGCCGGASAAGTACGTGTGTGACTCTCCCCTGGCAGTGAGAGGGGCTCAGGTTGGAGCCGTGCACCTCTCGCTGATGGAGTGCCACCGGTCCCTCATGGTGTCGTTGATCTGCACCCTGGTGTTCCTGGCCATCCTCTCCCTCGTGGCKGTCGGCTACAAGTACCACGCAGTCTGGTACCTGAGAATGACCTGGGCATGGCTGCGAGCCAAGCGGAAGCCCAGGCGA------
>KF265279_Notiomystis_cincta
GCTACAGAAATGCAAGTATTGAGAGTCATGTCTTCATCTTTTGCAAAGAAAATTTCTTTTAGACAGACTTTATTAACAGATGCTACCGTGCCTGAGATTTTCAGCATTTTAGAAGACATGCCAAAATTAGTGGAGCTGGAGCTGATAAACTGTAGACTCTTGGGAACTGGACAATGGAAAACACAAATTCAAATAAAGCAGTCACAGACCCTTAGAGTTCTCACAATAGAGAAATTAGCTATAGAAGAATTTTACTTGTTTACAGATCTTCAGGCTGTGGAAGGTTTACTGTCTCTTTTTACGAGAGTCACAGTTCAAAACACCAAGGTCTTTTTGGTGCCATGCAGAATTTCCCAACATCTTGTGTCATTAGAATATCTTGACCTCAGTGCAAATTTGCTTGGAGACCAGAGTTTAGAACATTCAGCCTGTCAGGGTGCTTGGCCATCATTACAAACCCTAAATTTAAGTCAGAATTCACTGAGTGACTTAGAAATGACAAGTAAAAGTTTGTCTCATCTGGGAAACCTAAGTGTTTTAGACATTAGCCAAAATAATTTTGGCGAGATTCCAGATGTGTGTAAATGGCCAAAAACCCTGAAACATTTAAACCTCTCCAGCACTCAAATTCCTAAAGTAACAAACTGCATTCCTCCAACACTGGAAGTGTTGGATGTTAGTGCAAACAACCTGAAGGAGTTTGGGCTGCAGCTCCCGTTGCTGAAAGAGCTGTACCTCACAAAAAACCGTCTGAAGACCCTGCCGGGTGCCGCACCCATTCCAAACTTAGTGGCCTTGTCCGTCAGAAGAAACAAGCTGAATGGTTTCTCCAAGGAGGAGTTTGAGTCCTTCAAGAGAATGGAGCGGCTGGATGCCAGCGACAACAACTTCATCTGCTCCTGTGAGTTCCTGTCCTTCATCCAGCACGAGGCCGGCATAGCCCAGGTGCTGGTGGGGTGGCCGGACGAGTACGTGTGTGACTCTCCGCTGGCAGTGAGAGGGGCGCGGGTGGGTGCCGTGCGCCTGTCCCTGATGGAGTGCCACAGGTCCCTGGTGGTGTCGCTGATCTGCGTGCTGGTCTTCCTGGTCATCCTGCTCCTGGTGGCCGTGGGCTACAAGTACCACGTGCTCTGGTACCTGCGGATGACGTGGGCATGGCTGCAAGCCAAGCGGAAGCC-------------
>KF265280_Philesturnus_carunculatus
GCTCAAGACATGCAAGTATTGAGAGTCATGTCTTCGTCTTTTGCAAAGAAAATTTCTTTTAGACAGATCTTATTAACAGATGCTACCGTGCCTGAGATTGTCAGCATTTTAGAGGACATGCCAAAATTAGTGGAGCTGGAGCTGGTAAACTGTAGACTCTTGGGAACTGGACAATGGAAAATGCAAATTCAAGCAAAGCAATCACAGACCCTTAGAATTTTCACAATAGAGAAATTATCTATAGAAGAGTTTTACTTGTTTACAGATCTTCAGGCTGTGGAAGGTCTACTGTCTCTTTTTACGAGAGTCACAGTTCAAAACACCAAGGTCTTTTTGGTACCATGCAGAATTTCCCAACATCTTCTGTCATTAGAATATCTTGACCTTAGTGCAAATTTGCTTGGAGACCAGAGTTTAGAACATTCAGCCTGTCAGGGTGGTTGGCCATCACTGCAAACTCTAAATTTAAGTCAGAATTCACTGAGTGACTTAGGAATGACAAGTAAAAGTTTGTCTCATCTAGGAAACCTAATTGTTTTAGACATTAGCCAAAATAATTTTGGTGAGATTCCAGATGCGTGTGAATGGCCAGAAAATCTGAAGTATTTAAACCTCTCCAGCACTCAAATTCCTAAAGTAACGACCTGCATTCCTCGAACACTGGAAGTTTTGGATGTTAGTGCAAACAACCTGAAGGAGTTTGGACTGCACCTCCCATTTCTGAAAGAGCTGCACCTCACAAAAAACCAGCTGAAGACCTTGCCAGGTGCCACACCCATTCCAAACTTAGTGGCCTTGTCCATCAGAAGAAACAAGTTGAACAGTTTCTCCAAGGAGGAGTTTGAGTCTTTCAAGAGAATGGAGCTGCTGGATGCCAGTGACAACAACTTCATCTGCTCCTGTGAGTTCCTCTCCTTCATCCACCACGAGGCCGGGATAGCCCAGGTGCTGGTGGGGTGGCCGGACAAGTACGTGTGTGACTCTCCGCTGGCGATGAGAGGGGAGCAGGTGGGCGCTGTGCACCTCTCCCTGATGGAGTGCCACAGGTCCCTGATGGTGTCGTTGATCTGCGTCCTGGTGTTCCTGGTCATCCTGCTCCTGGTGGCCGTTGGCTACAAGTACCACGTGGTCTGGTACCTGCGGATGACGTGGGCGTGGCTGCAAGCCAAGCGGAAGCC-------------
>KF265281_Strigops_habroptilus
CCTGCTGAAATGCAGCTATTGAGAGTCATGGCGTCTTCTTTTGCAAACAAAATTTCCTTTAAGCAGACTCTAGTAACAGATGCTACTGTGCCTGAGGTTGTCAGCATTTTAGCAGACATGCCAAAATTAGAGGAGATTGAGTTCATAGACTGTAGACTCTTGGGAACTGGACAATGGAAAATGCAAATTCATGTAAACCAATCACAGACTGTTAAAGTTTTGACAATAGAGAAATTATCTATAGAACAATTCTATTTGTTTACAGACCTTCAGAATGTGCAAGGACTAATATCCCTTCTCACCAAAATCACGGTTGAAAACACCAAGGTCTTTTTGGTACCATGCAAGCTTTCACAACATCTTCGATCATTAGAGTATCTTGACCTTAGTTCAAATTTGCTTGGAGACCAGGGTTTGAAGCATTCGGCATGTCAGGGTGGTTGGCCCTTACTGCAAACTCTAAATTTAAGTCAGAACTCACTGAGTGACTTAGAAATGACGGGTAAAAGTTTGTCTCATCTGAGACACCTGGTTCTCCTAGACATTAGCCAAAATAATTTTGGTGAGATTCCAGATGTGTGTGATTGGCCAAAGACCCTGAAATATTTAAACCTCTCCAGCACTCAAATTCCTAAGGTAACGACTTGCATTCCCTCAACGCTGGAGGTATTGGATGTTAGTGCTAACAATCTGAAGGAGTTTGGACTGCAACTCCCATTTCTGAAAGAGCTGTACCTCACCAGAAACCAGCTGAAGACCTTGCCTGGTGCGGCATCTGTCCCTAACTTAGTGGCCATGTCAGTCAGAAGAAACAAGCTCAACAGTTTCTCGAAGGAAGAGCTCGAGTCCTTCAAGCACATGGAGCTGCTGGATGCTGGCAACAACAACTTCATCTGCTCCTGTGAGTTCCTCTCCTTCATCCACCACCAGGCGGGACTAGCGCAGGTGCTGGTGGGGTGGCCGGACAAGTACGTCTGTGACTCTCCCCTGGCAGTGAGAGGGGCTCAGGTTGGAGCCGTGCACCTCTCGCTGATGGAGTGCCACCGGTCCCTCGTGGTATCGTTGATCTGCACCCTGGTGTTCCTGGTCATCCTCGCTCTCGTGGCAATCGGCTACAAGTACCACGTGGTCTGGTACCTGAGAATGACCTGGGCATGGCTCCGAGCCAAGCGGAAGCCCAAGCGA------
>GU904960_Accipiter_cooperii
---GCTGAAATGCAGCTACTGAGAGTCATGTCTTCTTCTTTTGCAAAGAAAATTTCTTTTAAAGAGACCTTTTTAACAGATGATACTGTGCCTGAGATTGTCAGCATTTTAGAAGACATGCCAAAATTAGTGGAGGTGGAGTTGATCGACTGCAGTCTCTTGGGAACTGGACACTGGGAAATGGAAATTCAAGCAAACCAATCAAAGACTCTTGGAATTCTGACCATAAAGAATTTATCTATAGAAGAATTTTATTTGTTTACAGATCTTCACACTGTGAAAGATCTAGTATCTCTTCTTACCAAAGTCACAGTTGAAAACACCAAGGTCTTTTTAGTACCATGTAGTCTTTCAAAAAAWCTTCGGTCATTAGTGTACCTTGACCTTAGTGCAAATTTAGTTGGAGAYCAGAGTTTGGAACATTCAGCCTGTCAGGGTGGTTGGCCCTCACTACAAACTTTAAATTTAAGTCAGAAYTCACTGAGTGATTTAGAAATGACAGGTAAAAGCTTATCTCATCTAAGAAAAYTAAWTCTCTTTGACATTAGYCAAAATAATTTTGGTGAGATTCCAGATGTGTGTGAATGGCCCAGAACCCTGAAATATTTAAACCTCTCCAGCACTCAAATTCCTAAACTAACAACCTGCATTCCCTCRTCAYTGGAAGTTTTGGATGTCAGYGCTAACAACCTGAGGGAGTTTGGGCTGCAGCTCCCATTTCTCAAAGAGCTGTACCTTGCTAAAAACCAGCTGAAGACCTTACCTGGTGCCGCACCCATTCCYAACTTAGTGGCCATGTCAGTCAGAAGAAACARACTCAACGGTTTCTCCAGGGAAGAGTTTGAGTCCTTCAAGAAAATGGAGCTGCTGGATGCCAGCGACAACAACTTCATCTGCTCCTGTGAATTCCTTGCTTTCATCCAGCACGAGGCTAGGATAGCCCAGGTGCTGGTGGGGTGGCCAGACAGGTACATCTGTGACTCTCCCCTGTCTGTGAGAGGGGCACAGGTTGGGGCAGTGCACCTCTCCCTGATGGAGTGCCACAGRTCCCTTGTGGTGTCGCTGATCTGTGTCCTGGTGTTCCTGGTCATCCTCATCCTGGTGGCCCTCAGCTACAAGTACCACGCGTTCTGGTACCTGAGAATGACCTGGGCATGGCTCCAAGCCAAGCGGAAGCCCAAGCGAGCCCCG
>GU904958_Amazona_albifrons
---GCTGAAATGCAACTATTGAGAGTTATGTCGTCTTCTTTTGCAAAGAAAATTTCTTTGAAACAGACCTTATTAACAGATGCAACTGTGCCTGAGATTATCAGCATTTTAGAAGACATGCCAAAATTAGTTGAGGTGGAGATGATAGACTGTAGACTCTTGGGAACTGGACGATGGAAAATACAAATTCAAGCAAACCAATCGGAGACTGTTAGAGTTCTGACAATAGAGAAATTATCTATAGAAGAATTTTATTTGTTTACAGATCTTCAGGCTGTGGAAGGTCTACTATCTCTTCTTACCAAAGTCACAGTTGAAAACACCAAGGTCTTTTTGGTACCATGCAGCCTTTCACAACATCTTCGGTCATTAGAGTATCTTGACCTTAGTTCGAATTTGCTTGGAGACCAGAGTTTGGAGCATTCGGCCTGTCAGGGTGCTTGGCCCTCACTACAAACTCTAAATTTAAGTCAGAATTCACTGAGTGACTTAGAAATGACAGGTAAAAGTTTGTCTCATCTAAGAAACCTAAGTCTYTTAGACATTAGCCAAAATAATTTTGGTGAGATTCCAGATGTGTGTGAATGGCCAAAAAACCTGAAATATTTAAACGTCTCCAGCACTCACATTCCTAAACTAACGACTTGCATTCCCCCAACGCTGGAAGTTTTGGACGTTAGCGCTAACAACCTGAAGGAGTTTGGACTGCAACTCCCATTTCTGAAAGAGCTGTACCTCACAAAAAACCAGCTGAAGACCTTGCCTGGTGCCGCACCCATCCCTAACTTAGTGGCCATGTCAGTCAGAAGAAACAAGCTCAACAGTTTCTCCAGGGAAGAGTTTGAGTCCTTCAAGAAAATGGAGCTGCTGGATGCCAGCGACAACAACTTCATCTGCTCCTGTGAATTCCTCTCCTTCATCCACCACCAGGCCGGGATAGCCCAAGTGCTGGTGGGGTGGCCGGACAGGTACGTCTGCGACTCTCCCCTGGCAGTGAGAGGGGCGCAGGTTGGAGCCGTGCACCTCTCCCTGATGGAGTGCCACAGGTCCCTCGTGGTGTCGTTGATCTGTGCCCTGGTGTTTGTGCTCATCCTCGTCCTCGTGGCCGTCGGCTACAAGTACCACGTGGTCTGGTACCTGAGAATGACCTGGGCATGGCTCCAAGCCAAGCGGAAGCCCAAGCGAGCCCCC
>FJ477862_Anas_platyrhynchos
GCTGAAGAAATGCAACTTTTGAGCGTTTTATCTTTGTCTTTTGCAAAGAAAATTTCTTTTAAACAGGTCTTACTCACAGATGCTACTGTGCCTGGGATTGTCACTATTTTAGAAAAGGTGCCAAGATTAGTTGAGGTGGAGATGAAAGACTGTAGACTCTTGGGCACTGGACGATGGGATTTAGAAATTCAAGCAAACCAATCACAGTCTCTGAGAGTTCTGACAATTGAGAAATTATCTATAGAGGAATTTTATTTGTTTACGGATCTTCAGGCTGTACTAGATCTAGTATCTCTCTTTACCAAAATCACAGTTGAAAATACCAAGGTCTTTTTGGTACCATGCAGGCTTTCAAAACAACTTCTGTCATTAGAATATCTTGACCTTAGTGCAAATTTGCTTGGAGATCAGAGTTTGGAACATTCAGCCTGTCCGGGTGGTTGGCCTTTACTAAAAACTTTAAATTTAAGTCAGAATTCACTGAGTGACTTTAAAATGACAGCTAAAAGCTTGTCTCATCTAAGAAACTTAATTCTTTTAGACATTAGCCAAAACAATTTTGGTGAGATTCCAGATGTGTGTGAGTGGCCAGCAAATTTGAAATATTTGAATCTCTCTAGGACTCAAATTCCCAAATTAACGGCTTGCATTCCCTCAACTCTCGAAGTGTTGGACATCAGTGCAAACAACCTGAAGGAGTTTAATCTGCATCTGCCGTTTCTCAAAGAGCTGTACCTTGCAAAAAACCAGCTGAAGGCCTTGCCTGATGCGGCAAGCATTCCTAACTTGGTGGCCCTGTCAATCAGAGGAAACAAGCTCAACAGCTTCTCCAAGGAAGAGTTGGAGTCCTTCAAGAAAATGGAGCTGCTGGATGCCAGTGCCAATAACTTTATCTGTTCCTGTGAATTCCTCTCCTTCATTCAGCACCAGGCAGGGATAGGCCAGATGCTCGTGGGGTGGCCAGAAGGCTACATCTGCGACTCTCCCCTGGCAGTGAGAGGGGCACAGGTTGGAGCCGTTCATCTCTCACTGATGGAGTGTCACCAGTCCCTGGTGGTGTCCTTGATCTGCGCTGTGTTTTTCGTAGTCATCCTCGTCCTGGTGGCCATCGGGTACAAGTACCACGCAGTCTGGTACATGAGAATGACGTGGGCATGGCTTCGAGCCAAGCGGAAGCCCAAGCGAGCCCCC
>GU904956_Dromaius_novaehollandiae
---GCTGAAATGCAACTATTGAGATTCATGTCTTTTTCTTTTGCAAAGAAAATTTCTTTTAAACAGGTTTTGTTTACAGATGCTACTGTGCCTGAGATGATCAGCATTATAGAGGACATGACAGAATTAATGGAGGTGGAGATGAAAGATTGTAGACTTTTGGGAACCGGTCATTGGAGTACACAAATTCACGTAAACCAATCACGTTCTCTTCGAGTTGTAACAATACAGAAATTATCTATTGAAGAATTTTATTTGTTTTCAGATCTTAAGGCTGTTGTAGATCTAGTATCTCCTCTTACCAAAATCACAGTCGAAGATACCAAGGTCTTTCTGGTACCATGCAGACTTTCACAGCATCTTTTGTCATTAGAATATCTTGACCTCAGTGAGAATTTGCTTGGAGATCAGAGTTTGGAGCATTCAGCCTGTCAGGGTGGTTGGCCCTTACTGCAAATTCTAAATTTAAGTCAGAATTCACTGAGTGACTTAAAAATGACAGGTAAAAGCTTATCTCACCTGAGAAATCTAATTCTCTTAGATATTAGTCAAAATAATTTTGGTGAGATTCCAGACATGTGTCAATGGCCAGAAAACCTGAAACATTTAAATCTCTCTAGCGCTCAAATTCCTAAATTAACAACCTGCATTCCTCTGACTCTTGAAGTTTTGGATGTCAGCGCTAATAAGCTGAAGGAGTTTGGGCTGCAACTCCCTTTTCTCAAAGAGCTGTACATTGCAAAAAACCAGCTGAAGACCTTGCCTGATGCTGCACCCATTCCTAACTTGGTGGCCATGACAATCAGAAGAAACAAACTCAACAGCTTCTCCAAGGAAGAGTTTGAGGCCTTTAAGAAAATGGAGATGCTGGATGCCAGTGACAATAACTTTATCTGCTCCTGTGAATTCCTCTCCTTCATTCATCATCAGGCTGGAATAGCCCACATCTTAGCGGGGTGGCCGGAAAGCTACATCTGCGACTCTCCCCTGGCGGTGAGAGGGGAGCAGGTTGCAGCTGTGCATCTCTCACTGATGGAGTGCCACAGATCCCTCACCATGTCATTAATCTGTGCTCTGGTGTTCCTGGTCGTCCTCGTCCTTGTGGTCGTTGGGTACAAGTATCACGCAATCTGGTATGTGAGAATGACCTGGGCATGGCTCCGAGCCAAGCGGAAGCCCAAGCAAGCCCCC
>NM_001161650_Gallus_gallus
CCTGAAAAAATACAACTTTTGAGAATTATGTCTTCCTCTTTCGCAAAGAAAATTTCTTTAAAACAGTGCTTATTTACAGATGCTACTGTGCCTGAGATTGTCAGCATTTTAGAAGGCATGCCAAAATTAATGGAGGTGGAGATGAAAGACTGTACACTCTTGGGCACTGGAAAGTGGTATAAACAAATTCATGCAAACCAGTCACAATCTCTGAGAATTCTGACAATAGAGAATTTATCTATAGAAGAGTTTTATTTGTTTACAGATCTTCAGTCTGTACTAGATCTCCTATCTCTTTTTAGGAAAGTCACAGTTGAAAATACCAAGGTGTTTCTGGTGCCATGCAAACTTTCACAACACCTTCTATCATTGGAGTATCTTGACCTTAGCGCAAATTTACTTGGAGATCAGAGTTTGGAGCATTCAGCCTGTCAGGGTGCATGGCCTTCATTACAAACTCTAAATCTAAGTCAGAATTCATTGAGTGACTTAAAAATGACAGGTAAAAGCTTGTTTCATCTAAGAAACCTAAATCTCTTAGACATCAGTGAAAACAATTTTGGTGAGATTCCAGACGTGTGTGAATGGCCTGAAAACCTGAAATATCTGAATCTCTCCAGCACTCAAATTCCCAAATTAACAACTTGCATTCCCTCAACTCTTGAAGTGCTGGACGTTAGTGCTAACAACCTGCAGGATTTTGGACTGCAACTGCCATTTCTCAAGGAGCTGTACCTGACAAAAAACCATCTGAAGACCTTGCCTGAAGCCACAGACATTCCTAACTTAGTGGCCATGTCGATCAGCAGAAACAAGCTCAACAGCTTCTCCAAGGAAGAG---------------------------------------------------------------------------------------------------------------------------------------------------CTGACAGTGCGAGGGGCACAGGTTGGGAGTGTGCAGCTGTCACTGATGGAGTGCCACCGGTCCCTCNTAGTGTCCTTGATCTGCACCCTGGTGTTCCTGTTCATCCTCATCCTGGTGGTCGTTGGGTACAAGTACCATGCAGTCTGGTACATGAGAATGACCTGGGCATGGCTCCAAGCCAAGCGGAAGCCCAAGCGAGCCCCC
>FJ477861_Meleagris_gallopavo
CCTGAAAAAATACAATTTTTGAGAATTATGTCTTCCTCTTTCACAAAGAAAATATCTTTAAAACAGTGCTTATTTACAGATGCTACTGTACCAGGAATTGTCAGCATTTTAGAAGGCATGCCAAAATTAATGGAAGTGGAAATGAAAGACTGTACACTCTTGGGCACTGGACTGTGGTATACACAAATTCATGCAAAGCAGTCACAATCTCTGAGGGTTCTGACAATAAAAAATTTATCTATAGAAAATTTTTATTTGTTTACAGATCTTCAGTCGGTACTAGATCTACTATCTCTTTTTAGGAAAGTCACAGTTGAAAATACCAAGGTGTTTCTGGTACCATGCAAACTTTCACAACAACTTCTCTCATTGGAGTATCTTGACCTTAGTGCAAATTTACTTGGAGATCAGAGTTTGGAGCATTCAGCCTGTCAGGGTGCATGGCCATCATTACAAACTCTAAATCTAAGTCAGAACTCACTGAGTGACTTAAAAATGACAGGTAAAAGCTTGTTTCATCTAAGAAAGCTAAATCTTTTAGACATCAGTGAAAATAATTTTGGTGAGATTCCAGATGTGTGTGAATGGCCTGAAGACCTGGAATACCTGAATCTCTCCAGCACTCAAATTCCCAAATTAACACGTTGCATTCCCTCAACTCTTGAAGTGCTGGACGTTAGTGCTAACAACCTGCAGGATTTTGGTCTGGAACTGCCACTTCTCAAGGAGCTGTACCTGACAAAAAACCATCTGAAGACCTTGCCCGAAGCTGCAGCCATTCCTAACTTAGTGGCCATGTCGATCAGCAGAAACAATCTCAACAGCTTCTCCAAGAAAGAGTTTGCGTCCTTCAAGCAAATGGAGCTGCTGGATGCTAGCGCCAATAACTTTATTTGCTCCTGCGAATTCCTCTCCTTCATTCAGCATGAGGCAGGGATAACCCAGGTGCTTGTGGGGTGGCCAGAAAGCTACATCTGCGACTCTCCGCTGGCGGTGCGAGGGGCACAGGTTGGGAGCGTGAGTCTGTCGCTGATGGAGTGCCACCGGTCCTTCCTAGTGTCTTTGATCTGCATTCTGATGTTCCTGTTCATCCTCGTCCTGGTGGTCATTGGGTACAAGTACCATGCGGTCTGGTACATGAGAATGACCTGGGCATGGCTCCAAGCCAAGCGGAAGCCCAAGCGAGCCCCC
>GU904959_Oceanodroma_leucorhoa
---GCTGAAATGCAACTATTGCGAGTTATGTCGTCTTCTTTTGCAAAGAAACTTTCTTTTAAACAGACCTTATTAACAGATGCTACTGTGCCCAAGATTGTCAGCATTTTAGAAGACATGCCACAGTTAGTGGAGGTGGAGATGATAGACTGTAGACTCTTGGGAACTGGACAATGGCAAACACATATTAAAGCAAACCAATCACGTACTTTTAGAGTTCTGACAATAGAGAAAATATCTATAGAAGAATTTTATTTGTTTACAGATCTTCAGGCTGTGCAAGATCTACTATCTCTTCTTACCAAAGTCACAGTTGAAAACACCAAGGTGTTTTTGGTACCATGCAGACTTTCACAAAAACTTCTGTCATTAGAGTATCTTGACCTTAGTGCAAATTTGCTCGGAGACCAGAGTTTGGAGCATTCAGCCTGTCAGGGTGGTTGGCCCTCACTACAAACTCTAAATTTAAGTCAGAATTCACTGAGTGACTTAGAAATGACAGTTAAAAGTTTGTCTCATCTAAGAAACCTAATTCTYTTAGACATTAGCCAAAATAATTTTGGTGATATTCCAGATGTGTGTGAATGGCCCCAGACCCTGAAATATTTAAACCTCTCCAGCACTCAAATTCCTAAACTAACGACTTGCATTCCCCCAACGCTGGAAGTTTTGGATGTTAGCGCTAACAACCTGAAGGAGTTTGGACTGCAACTCCCATACCTCAAAGAGCTGTACCTTGCAAAAAACCAGCTGAAGGCCTTGCCTGGTGCCGCACCCGTTCCTAACTTAGTGGCCATGTCAATCAGAAGAAACAAGCTCAACGGTTTCTCCAGGGAAGAGTTTGAGTCCTTCAGGAAAATGGAGCTGCTGGACGCCAGCGACAACAACTTCATCTGCTCCTGTGAATTCCTCTCCTTCATCCACCACGAGGCCGGCATAGCCCAGGTGCTGGTGGGGTGGCCAGACAAATATGTCTGTGACTCTCCACTGGCAGTGAGAGGGACGCAGGTTGGAGCCGTGCATCTCTCCCTGATGGAGTGCCACAGGTCCCTCGTGGTGTCGTCAATCTGTGTCCTGCTGTTCCTGGTCATCCTCATCCTCGTGGCCGTCAGCTACAAGTACCACGCGGTCTGGTACCTGAGAATGACCTGGGCATGGCTGCAAGCCAAGCGGAAGCCCAAGCAAGCCCCC
>JX502635_Petroica_australis_rakiura
---------------------------------------------------------------------------------------------------------------------------------------------CTGGTAGACTGTAGACTCTTGGGAACTGGACAATGGGAAATGCCAATTCAGGAAAAGCAATCACAGACCCTTAGAGTTCTCACAATAGAGAAATTATCTATAGAAGAATTTTACTTGTTTACAGATCTTCAGCCTGTGCAAGATCTACTATCTCTTTTCACCAGAGTCACAGTTCAAAACACCAAGGTCTTTTTGGTACCATGCAGAATTTCCCAACATCTTCTGTCACTGGAATACCTTGACCTTAGTTCAAATTTGCTTGGAGACCTGAGTTTAGAACATTCAGCCTGTCAGGGTGCTTGGCCATCACTACAAACTCTAAATTTAAGTCAGAATTCACTGAGTGACTTAGAAACGACAAGTAAAAGTTTGTCTCATCTAGGTAAACTAATAGTTTTAGACATTAGCCAAAATAATTTTGGTGGGATTCCAGATGCATGTGAGTGGCCAAAAACCCTGAAATATTTAAACCTCTCCAGCACTCAAATTCCTAAAGTAACAGGCTGCATTCCTGCAACACTGGAAGTTTTGGATGTTAGTGCAAACAACCTGAAGGAGTTTAGACTGCAGCTCCCTAATCTGAAAGAGCTGTACCTCACAAGAAACCAGTTGAAGACCCTGCCTGGTGCCACGCCCATTCCAAACTTGGTGGCCTTGTCCGTCAGAAGAAACAAGCTGAACAGTTTCTCCAAGGAGGAGTTTGAGTCCTTCAAGAGACTGGAGCTGCTGGATGCCAGTGACAACAACTTCATCTGCTCCTGTGAGTTCCTGTCCTTCATCCACCACGAGGCCGGGATAGGCCGGGTGCTGGTGGGGTGGCCGGACAAGTACGTGTGCGACTCTCCGCTGGCGGTGAGAGGGGCGCAGGTTGGCGCCGTGCGGCTGTCCCTGATGGAGTGCCACAGGTCCCTGGTGGTGTCGTTGGTGTGCGTCCTGGTGTTCCTGGCCATCCTGCTGCTGGTGGCCCTTGGCTACAAGTACCACGTGGTGTGGTACCTGCGGATGACGTGGGCGTGGCTGC-----------------------------
>NW_002198634_Taeniopygia_guttata
GCAGCAGAAATGCAAGTATTGAGAGTCATGTCTTCATCTTTTGCAAAGAAAATTTCTTTTAGACAGACATTACTAACAGATGCTACTGTGCCTGAGATTGTCAGTATTTTAGAAGACATGCCACAATTAGTGGAGCTGGAGCTGGTAGACTGTAGACTCTTGGGAACTGGACAATGGAAAATGGAAATTCAAGCAAAGAAATCACAGACACTTAGAATTTTAACAATAAAGAAATTATCTATAGAAGAATTTTACTTGTTTACAGATCTTCACTCTGTGGAAGGTCTACTGTCTCTTTTAACAAGAGTCACAGTCCAAAACACCAAAGTTTTTTTGGTACCCTGCAGAATTTCCCAAAACCTTCTGTCATTAGTATATCTTGACCTTAGTGCAAATTTGCTTGGAGACTTGAGTTTAGAACATTCAGCCTGTCAGGGTGGCTGGCCATCACTACAAGCTCTAAATTTAAGTCAGAACTCACTGAGTGACTTAGAAAGGACAAGTAAAAGTTTATCTCATCTAGGAAACCTAATTGTTTTGGACATTAGCCAAAATAATTTTGGTGAGATTCCAGATGTGTGTGACTGGCCAAAATCCCTGAAATATTTAAACCTGTCCAGCACTCAAATTCCCAAAGTAACAACCTGCATTCCTCAAACGCTAGAAGTTTTGGATGTTAGTGGAAACAACCTGAAGGAGTTTGGACTGCGGCTCCCACTTCTGAAAGAGCTGTACCTCACCAGAAACCAGCTGAAGACCCTGCCGGGTGCCGCACCCATTCCAAACTTGGTGTCCTTGTCCGTCAGCAGAAACAAGCTGAACAGTTTCTCCAAGGAGGAGTTTGAGTCCTTCAGGAGAATGAAGCTGCTGGATGCCAGTGGCAACAACTTCATCTGCTCCTGTGAGTTCCTCTCCTTCATCCACCACGAAGCTGGGATATCTCAAGTGCTGGTGGGGTGGCCGGACAAGTACGTGTGTGACTCTCCGCTGGCGGTGAGAGGGGCGCAGGTTGGCGCTGTGCACCTCTCCCTGATGGAGTGCCACAGGTCCCTGGTGGTGTCGTTGATCTGCGTCCTGGTGTTCCTGGTCATCCTGCTGCTGGTGGCCGTCGGCTACAAGTACCACATGGTCTGGTACCTGCGGATGACGTGGGCATGGCTGCAAGCCAAGCGGAAGCCCAAGCGCGCCCCG
