# Supplementary material for: Episodic Positive Selection in the Evolution of Avian Toll-Like Receptor Innate Immunity Genes
Source: PLoS One. 2014 Mar 3;9(3):e89632. doi: 10.1371/journal.pone.0089632 (PMC3940441; doi:10.1371/journal.pone.0089632)
Supplement: File S1 — Compressed “zip” file containing all ten alignments used in this analysis, in .fas (fasta) format. Sequences are labelled with Genbank accession numbers and species binom; see also Table S1. (ZIP) [file pone.0089632.s012.zip › TLR3.fas]

>KF265282_Apteryx_mantelli
------------------------------------------TATGTTGGCAAGTTAACTTTCCAGGGACTGCAAGGAACAAATCTTACTGGTTTATACCTTTCCAAAAATTCTCTGTCTGTGATAGAAGATGAATCCTTTCAGTGGCTTTCAAATTTAGAATACTTAAACCTGGCAGATAATAAGATTACTCATGTGTCTTCTCATTCATTTTATGGATTGTCCAGTGTCAAATATCTGAATCTAAAAAATTCACTTACTGGGAAAATTGAAGATTTTTCCTTTCATTGGCTATACCACCTGGAGTACCTTATAATGGACAATAACAATTTCCCAGGAATTACTGCTAATATGTTCACAGGCCTGAACAGCCTGAAATATCTGAGTCTTTGTAACTGCAACATAAACTTACAAAGAATAACCAATAAAACATTTTCGTCACTTGCTGATTCCACTTTGCAGGTTCTCAACCTCACAAAAACTAGAATCTCTACAATAGAAAGTGGGGCATTTTCCTGCTTGGGACACCTGAAAATTCTTGATCTTGGCCTCAATGAAATTAGCCAAGAGCTCACAGGTCATGAATTGAAAGGTCTCAATAATATACAAGATATTTACCTTTCCTATAACAAAAACTTGATTTTGCAAAGTGAGTCATTCACTTTTGTTCCAAGCCTTAGAAAACTGATGCTGAGGAAGGTAGGTTGCAGCAATCTGGCACTTTCTCCTTCACCTTTTCACTCTCTACAAAATCTGACAGTCTTGGACATCAGCAATAACAACATAGCAAACATAAAAGATGACTTGTTTGATGGACTTCATGAACTTGACATTCTGGATTTACAGCACAAT---------------------------------------------------------------------------------------------------------------------------------------------------------------------------------------------------------------------------------------------------------------------------------
>KF265283_Callaeas_wilsoni
ACAGCGATCCGGAACCTCTCACTGAGCCATGTGAAACTTTCCTATATTAGCAAGTCAACTTTCCAGGGACTGCAAGGAACAAATCTTACAATTTTAAACCTTTCCCAAAATTCTCTCTCTGTCATAGAAAATGACTCATTTCAATGGCTTTCAAGTTTACAATACTTAAACCTGAAGCTTAATAAt---aTTCGTGTATCTTCACGTTTATTTTATGGATTATCCAGCCTTAAACATTTGAATCTCATAAACTCACTTACTGGGAAGATTGAAGATTTTTCTTTTCATTGGTTATACCACCTGGAGTACCTTATAATGGATAATAACAATTTTCCAGGAATTACTGCTAATATGTTCACAGGTCTGAACAACCTGAAATATCTGAGTCTCTGCAACTGCAACATAAACTTACAAAGAATAACTAATAAAACATTTTCATCACTTGCTAATTCTAGCTTACAAGTTCTGAACCTCACAAAAACCAGAATCTCTACAATAGAAAGTGGGGCATTTTCTTCCTTGGGACACCTGAAAATTCTTCACCTTGGTCTTAATGAAATTAGTCAAGAACTCACAGGTCATGAGTTTAAAGGTCTCAATAATGTACAAGATATTTATCTTTCCTATAATAAAAACTTGTCTTTGAAAAGTGAATCATTCATTTTTGTCCCAAGCCTCAGAAAACTGATGCTGAGGAAGGTAGGGTGCAGTAATCTGGCACTGTCTCCTTCACCTTTTCATCCTCTGCGAAACCTGACTGTCTTGGACATCAGCAATAACAACATCGCAAACATAAAAGAAGATTTATTTGATGGACTTGACAAACTTGACATCCTGGATTTGCAGCACAATAATTTAGCCCGGCTTTGGAAACATGCAAATCCAGGTGGCCCTGTTCTTTTTTTAAAAGGTCTTCAAAATTTGCAAATTCTTAATTTAAAATCAAATGGGCTTGATGAAATTCCCGTTCAGGTTTTCAAGGGTCTGTTTCAATTAAAACATTTGGATTTAGGATCGAATAATTTGAATTTGCTTCCAGCAACTCTGTTTGATGACCAAGCCTCTCTAAATTCATTGAACCTTCAGAAAAATCTGATAACGTCTGTTGAAGAAAAAGTATTTGGC
>KF265284_Cyanoramphus_novaezelandiae
---------------------------------------------------------ACTTTCCAGGGATTGCATGGAACAAATCTTACAGTTTTAAACCTTTCCCAAAATTCTCTGTCTGTGATAGAAGATGACTCATTTCAGTGGTTCTCAAGTTTACAATACTTAAACCTGAAGCATAATAAc---ATTCATGTATCTTCACGTTTATTTTATGGATTATCCAGCCTCAAACATCTGAATCTGATAAATTCAGTTAATGGGAAAATTGAAGATTTTACCTTCCATTGGTTACACCACCTTGAGTACCTTATAATGGATAATAACAATTTTGCAGGAATTACTCCTAATATGTTCACAGGTCTGAACAACCTGAAGTATCTGAGTCTCTGTAACTGCAACATAAACTTACAAAGAATAACTAATAAAACATTCTCATCACTTGCTAATTCCAGTCTGCAGGTTCTCAACCTCACAAAAACAAGAATATCTACAATAGAAAGTGGGGCATTTTCCTCCTTGGGACACCTAAAAATTCTTGATCTTGGTCTTAATGAAATTAGTCAAGAGCTCGAAGGTCACGAATTTAAAGGTCTCAATAATATACAAGATATTTATCTTTCTTACAATAAAAAACTGTGTTTGCGAAGTGAATCATTTATTTTTGTCCCAAGCCTTAGAAAACTGATGATGAGAAAGGTAGGCTGCAGTAATCTGGCATTTTCTCCTTCGCCTTTTCATCCTCTACGAAATCTGACTGTCCTGGATATCAGCAATAACAATATAGCAAACCTGAAAGAAGACTTGTTTGATGGACTTCACAAACTTTACATTCTGGATTTGCAGCACAACAATTTAGCCCGACTTTGGAAACATGCAATTCCAGGCGGCCCTGTTCTTTTTTTAAAAAATCTTCCCAACTTGCATATTCTTAATTTAAAATCAAATGGGCTTGATGAGATTCCAGTTCAGGTTTTCAAGGGTCTGTTTCAATTAAAAAACTTGGATTTAGGATCAAATAATTTGAATTTG---------------------------------------------------------------------------------------------
>KF265285_Mohoua_ochrocephala
---------------------------------------------------------ACTTTCCAGGGACTGCAAGGAACAAATCTTACCATTTTAAACCTTTCCCAAAATTCTCTCTCTGTCATAGAAAATGACTCATTTCAGTGGCTTTCAAGTTTACAATACTTAAATCTGAAGCTTAATAAc---ATTCATGTATCTTCACGTTTATTTTATGGATTGTCCAGCCTTAAACATTTGAATCTCATGAACTCACTGACTGGGAAAATTGAAGATTTTTCTTTTCATTGGTTATATCACCTGGAGTACCTTATAATGGATAATAACAATTTTCCAGGAATTACTGCTAATACGTTCACAGGTCTGAACAACCTGAAATACCTGAGTCTCTCTAACTGCAACCTAAACTTACAAAGAATAACTAATAAAACATTTTCATCGCTTGCTAATTCTAGCTTACAGGTTCTCAACCTCACAAAAACCAGAATCTCTACAATAGAAAGTGAGGCATTTTCTTCCTTGGGACACCTGAAAACTCTTCATCTTGGTCTCAATGAAATTAATCAACAGCTCACAGGTCATGAGTTTAAAGGTCTCAATAATTTACAAGATATTTATCTTTCCTATAATAAAAACTTGACTTTGCAAAGTGAATCATTCATTTTTGTCCCAAGCCTTAGAAAGCTGATGCTGAGGAAGGTAGGGTGCAGTAATCTGGCACTTTCTCCTTCACCTTTCCATCCTCTACGAAACCTGACTGTCCTGGACATCAGCAATAATAACATAGCAAACATAAAAGAAGACTTGTTTGATGGACTTGACAAACTTGACATTCTGGATTTGCAGCACAATAATTTAGCCCGACTTTGGAAACATGCAAATCCAGGCGGCCCTGTTCTTTTTTTAAATGGTCTTCCCAATTTGCAAATTCTTAATTTAAAATCAAATGGGCTGGATGAAATTCCAGTTCAGGTTTTCAAGGGTCTGTTTCAATTAAAGCACCTGGATTTAGGATCGAATAATTTGAATTTG---------------------------------------------------------------------------------------------
>KF265287_Philesturnus_carunculatus
ACAGCGATCCGGAACCTCTCACTGAGCCATGTGAAACTTTCCTACATTGGCAAGTCAACTTTCCAGGGACTGCAAGGAACAAATCTTACAATTTTAAACCTTTCCCAAAATTCTCTCTCTGTCATAGAAAATGACTCATTTCAATGGCTTTCAAGTTTACAATACTTAAACCTGAAGCTTAATAAt---ATTCGTGTATCTTCACGTTTATTTTATGGATTATCCAGCCTTAAACATTTGAATCTCATAAACTCACTTACTGGGAAGATTGAAGATTTTTCTTTTCATTGGTTATACCACCTGGAGTACCTTATAATGGATAATAACAATTTTCCAGGAATTACTGCTAATATGTTCACAGGTCTGAACAACCTGAAATATCTGAGTCTCTGCAACTGCAACATAAACTTACAAAGAATAACTAATAAAACATTTTCATCACTTGCTAATTCTAACTTACAAGTTCTGAACCTCACAAAAACCAGAATCTCTACAATAGAAAGTGGGGCATTTTCTTCCTTGGGACACCTGAAAATTCTTCATCTTGGTCTCAATGAAATTAGTCAAGAGCTCACAGGTCATGAGTTTAAAGGTCTCAATAATGTACAAGATATTTATCTTTCCTATAATAAAAACTTGTCTTTGAAAAGTGAATCATTCATTTTTGTCCCAAGCCTCAGAAAACTGATGCTGAGGAAGGTAGGGTGCAGCAATCTGGCACTGTCTCCTTCACCTTTTCATCCTCTGCGAAACCTGACTGTCTTGGACATCAGCAATAACAACATCGCAAACATAAAAGAAGATTTATTTGATGGACTTGACAAACTTGACATCCTGGATTTGCAGCACAATAATTTAGCCCGGCTTTGGAAACATGCAAATCCAGGTGGCCCTGTTCTTTTTTTAAAAGGTCTTCCCAATTTGCAAATTCTTAATTTAAAATCAAATGGGCTTGACGAAATTCCTGTTCAGGTTTTCAAGGGTCTGTTTCAATTAAAACATTTGGATTTAGGATCGAATAATTTGAATTTGCTTCCAGCAACTCTGTTTGATGACCAAGCCTCTCTAAATTCATTGAACCTTCAGAAAAATCTGATAACGTCAGTTGAAGAAAAAGTATTTGGC
>KF265288_Porphyrio_hochstetteri
ACGTCAGTTCAGAACCTCTCGCTGAGCCTTGTGAAGCTTTCACACATTGGCAAGTCAACTTTTCAGGGACTGGAAGGAACAAATCTTACAGTTTTAAACCTTTCCCAAAACTCTCTGTCTGTCATAGAAAATGACTCATTTCAGTGGCTTCCAAGTTTACAATACTTAAACCTGAAGCATAACAAc---ATTCGTCTATCTTCACGTGTTTTTTATGGATTATCCAGCCTCAGGCATCTGAATCTGATAAATTCACTTAATGGGAAAACTGAAGATTTTTCCTTTCGTTGGCTATACCACCTGGAGTACCTTATAATGGATAATAACAATTTTCCAGGGATTACAGCTAATATGTTCACAGGTCTGAACAACCTGAAATACCTGAGTCTCTCTTACTGCAACATAAATTTACAAAAAATAACTAATAAAACATTTTCCTCACTTGCTAATTCCAGTTTGCATCTTCTCAACCTCACAAAAACAAGAATCTCTACAATAGAAAGCGGGGCATTTTCTTCCTTGGGACAGCTGAAAAGTCTTGATCTTGGTCTCAATGAAATTAGTCAAGAGCTCACAGGTCATGAGTTTAAAGGTCTCAATAATATACAAGATATTTATCTTTCCTATAATAAAAACTTGACTTTGCGAAGCGAATCATTCATTTTTGTCCCAAGCCTTAGAAAACTGATGCTTAGGAAAGTAGGTTGCAGTAATCTGGCACTTTCTCCTTCGCCTTTTCATCCTTTACAAAATCTGTCTGTCCTGGACATCAGCAATAACAACATAGCAAATATAAAAGAAGATTTGTTCGATGGACTTCACAAACTCCTCATTCTGGATTTGCAGCACAATAATTTAGCTCGACTTTGGAAACATGCCAATCCTGGTGGCCCTGTTCTTTTTTTAAAAGATCTTCGCAACTTGCTTATCCTCAACTTAAAATCAAATGGGCTGGATGAGATTCCAGTTCAGGTTTTCAAGGGTCTGGTCCAATTAAAAGACTTGGATTTGGGGTCGAATAATTTGAATTTGCTTCCCTCAACTCTGTTTAATGACCAGGTCTCTCTGAATTCATTGAACCTTCAGAAAAACCTGATAACCTCAGTTGAAGAAAAAGTGTTTGGC
>KF265289_Strigops_habroptilus
ACAGCGATTCAGAACCTCTCACTGAGCCGTGTTAAACTTTCATACATTGGCAAGTCAACTTTCCAGGGATTGCATGGAACAAATCTTACAGTTTTAAACCTTTCCCAAAATTCTCTGTCTGTGATAGAAGATGACTCATTTCAGTGGTTTTCAAGTTTACAATACTTAAACCTGAAGCATAATAAc---ATTCATGTATCTTCACGTTTATTTTATGGATTATCCAGCCTCAAACATCTGAATCTGATGAATTCAGTTAATGGGAAGATTGAAGATTTTTCCTTCTATTGGTTACACCACCTTGAGTACCTTATAATGGATAATAACAATTTTGCAGGAATAACTCCTAATATGTTCACAGGTCTGAACAACCTGAAGTATCTAAGTCTCTATAACTGCAACATAAACTTACAAAGAATAACTAATAAAACATTTTCATCACTTGCTAATTCCAGTCTGCAGGTTCTCAATCTCACAAAAACAAGAATATCTACAATAGAAAGTGGGGCATTTTCCTCCTTGGGACACCTAAAAATTCTTGATCTTGGTCTCAATGAAATTAGTCAAGAACTCAGAGGTCATGAGTTTAAAGGTCTCAATAATATACAAGATATTTATCTTTCCTACAATAAAAAATTGGATTTGCAAAGTGAATCATTTATTTTTGTCCCAAGCCTTAGAAAACTGATGATGAGGAAGGTGGGCTGCAGTAATCTGGCATTTTCTCCTTCGCCTTTTCGTCCTCTACAAAATATGACTGTCCTGGATATCAGCAATAACAATATAGCAAACATGAAAGAAGACTTGTTTGATGGACTTCACAAACTTTACATTCTGGATTTGCAGCACAATAATTTAGCCCGACTTTGGAAACATGCAAATCCAGGTGGCCCTGTTCTTTTTTTAAAATATCTTCCCAACTTGCATGTTCTTAATTTAAAATCAAATGGGCTTGATGAGATTCCAGTCCAGGTTTTCAAGGGTCTATTTCAATTAAAAAACTTGGACTTAGGATCGAATAATTTGAATTTGCTTCCAGCAACTCTGTTTGATGACCAAGCCTCTCTGAACTCATTGAACCTTCAAAAAAATCTCATAACCTCAGTTGAAGAAGAAGTGTTTGGC
>KF265290_Xenicus_gilviventris
ACAGCGATTCAGAACCTCTCGCTGAGCCATGTGAACCTTTCAAACATTAGCAAGTCAACTTTCCAGGGACTGCAAGAAACAAATCTAACAATTTTAAACCTTTCCCAAAATTCTCTGTCTGTGATAGAAGATGACTCATTTCGGTGGCTTTCAAGTTTACAATACTTAAACCTGAAGCATAATAAt---GTTCATCTGTCTTTGCGTTTATTTTATGGATTATCCAGCCTCAAACATCTGAATCTGATAAATTCACTTTCTGGGAAAATTGAAAATTTTTCCTTCAGTTGGTTATACCACCTGGAGTATCTTCTAATGGATAACAACAATTTTCCAGGAATTACTGCTAATATGTTCACAGGTCTGAACAACTTAAAATATCTCAGTCTCTGTAACTGCAACATAAACTTACAAAGAATAACTAATACAACATTTTCATCACTTGCTAATTCCAGTTTGCAGGTTCTCAACCTCACAAAAACCAGAATCTCTACAATAGAAAGTGGGGCATTTTCTGCCTTGGGACACCTGAAAATTCTTGATCTTGGTCTCAATGAAATTAATCAACAGCTCACAGGTCATGAGTTTAAAGGTCTCAATAACATACAAGATATTTATCTTTCCTATAATAAAAACTTGACTTTGCAAAGTGAATCATTCATTTTTGTCCCAAGTCTTAGAAAACTGATGCTGAGAAAGGTAGGTTGCAGCAACCTGGCACTTTCTCCTTCGCCTTTTCATCCTCTACAAAACCTGACTGTCCTGGACATCAGCAATAACAACATAGCAAACATAARAGAAGACTTGTTTGATGGACTTCACAAACTTGACATACTTGATTTGCAACACAATAATTTAGCCCGACTTTGGAAACATGCAAATCCAGGTGGCCCTGTTCTTTTTTTAAAAGATCTTCCCAGTTTGAGAGTTCTTACTTTAAAATCAAATGGGCTTGATGAAATTCCCGTTCAGGTTTTCAGGGGTCTGTTTCAATTAAAACACTTGGATTTAGGATCAAACAATTTGAATTTACTTCCA---------------------------------------------------------------------------------------
>HQ267385_Accipiter_cooperii
---------------------------------------------------------------------------GGAACAAATCTTACAGTTTTAAACCTTTCCCAAAATTCTCTGTCTGTGATAGAAGATGACTCATTTCAGTGGCTTTCAAGTTTACAATACTTAAACCTGAAGCATAATAACTTCATTCATGTATCTTCACGTTTATTTTATGGATTATCCAGCCTCAAACATCTGAATCTGATAAATTCACTTACTGGGAAAATTGAAGATTTTTCCTTTCATTGGTTATACCGCCTGGAGTACCTTATAATGGATAATAACAATTTTCCAGGAATTACTGCTAATATGTTCACGGGTCTGAACAACCTGAAATACCTGAGTCTCTGTAACTGCAACATAAACTTACAGAGAATAACTAATAAAACGTTTTTGTCACTTGGTAATTCCAGTTTGCAAGTTCTCAACCTCACAAAAACAAGGATCTCTACAATAGAAAGTGGGGCATTCTCCTCCTTGGGACATCTGAAAATTCTTGATCTTGGTCTCAATGAAATTAGTCAAGAGCTCACAGGTCATGAGTTTAAAGGTCTCAATAATATACAAGATATTTATCTTTCCTATAACAAAAACTTGGCTTTGCAAAGTGAATCATTCATTTTTGTCCCAAGCCTTAGAAAACTGATGCTGAGGAAGGTAGGTTGCAGTAATCTGGCACTTTCTCCTTCACCTTTTCATCCTCTACAAAATCTGACTGTCCTGGACATCAGCAATAACAACATAGCAAACATAAAAGAAGACTTGTTTGATGGACTTCACAAACTTGACATTCTGGATTTGCAGCACAATAATTTAGCCCGACTCTGGAAACATGCAAATCCAGGTGGCCCTGTTCTTTTTTTAAAAGATCTTCCCAACTTGCGCATTCTTAATTTAAAATCAAATGGGCTTGATGAGATTCCCGTTCAGGTTTTCAAGGGTCTGTTTCAACTAAAAAACTTGGATTTAGGATCAAATAATTTGAATATGCTTCCAGCAGCTCTGTTTGATGACCAAACCTCTCTGATTTCACTGAACCTGCAGAAAAATCTGATAACCTCAGTTGAAGAA------------
>GU904804_Carpodacus_mexicanus
---------------------------------------------------------------------------------------------------------CAAAATTCTCTCTCTGTCATAGAAAATGACTCATTTCAGTGGCTTTCAAGCTTACAATACTTAAACCTGAAGAATAATAAt---ATTCGTGTGTCTTCACGTTTATTTTATGGATTATCCAGCCTTAAATATTTGAATCTCATAAACTCACTTACTGGGAAAATTGACGATTTTTCTTTTCATTGGCTATACCACCTGGAGTACCTTATAATGGATAATAACAATTTTCCAGGAATTACTGCTAATATGTTCACAGGTCTGAACAACCTGAAATATCTAAGTCTCTGCAACTGCAACATAAATTTACAAAGAATAACAAATAAAACATTTTCATCACTTGCTAATTCTAGCTTACAGGTTCTCAACCTCACAAAAACCAGAATCTCTACAATAGAAAGTGGGGCATTTTCTTCCCTGGGACACCTGAAAATTCTTGATCTTGGTCTCAATGAAATTAGTCAACAGCTTACAGGTCATGAGTTTAAAGGTCTCAATAATATACAAGATATTTATCTTTCCTATAATAAAAACTTGACTTTGCAAAGTGAATCATTCATTTTTGTCCCAGGCCTTAGAAAACTGATGCTGAGGAAGGTAGGCTGCAGTAATCTGGCACTTTCTCCTTCACCTTTTCATCCTCTACGAAACCTCACTGTCCTGGACATCAGCAATAACAACATAGCAAACATAAATGAAGACTTGTTTGATGGACTTGACAAACTTGACATCCTGGATTTGCAGCACAATAATTTAGCCCGGCTTTGGAAACATGCAAATCCGGATGGCCCTGTTCTTTTTTTAAAGGGTCTTCCCAATTTGCAAATTCTTAATTTAAAATCAAATGGGCTTGATGAAATTCCAGTTCAGGTTTTCAAGGGTCTGTTTCAATTAAAACACTTGGATTTAGGCTCAAATAATTTGAATTTACTTCCAGCAACTCTGTTCGATGACCAA------------------------------------------------------------------
>AB618533_Columba_livia
---------------------------------------------------------------------------------------------------------------------------------------------------------------------------------------------------------------------------------------------------------------------------------------------------------------------------------------------------------------------------------------------------------------------------------------------------------------------------------------CTCACAAAAACAAGAATTTCTACAATAGAAAGTGGGGCATTTTCCTCCTTGGGACACCTGAAAATTCTCGATCTTGGTCTCAATGAAATTAGTCAAGAGCTCAGAGGTCATGAATTTAAAGGTCTCAATAATATACAAGATATTTATCTTTCCTATAATAAAAATTTGACTTTGCGAAGTGAATCATTCATTTTTGTCCCAAGCCTTAGAAAACTGATGCTGAGGAAGGTAGGTTGCAGTAATCTGGCACTTTCTCCTTCACCTTTTCATCCTCTGCAAAATCTGACTGTCCTAGACATCAGCAATAACAACTTAGCAAACATAAAAGAAGACTTGTTTGATGGACTTCACAAACTTGACATTCTGGATTTGCAGCACAATAATTTAGCCCGACTTTGGAAAGATGCAAATCCAGGTGGGCCTGTTCTTTTTTTGAAAGATCTTCCCAACTTGCGTATTCTTAATTTAAAATCTAATGGGCTTGATGAAATTCCAGTTCAGGTTTTCAAGGGTTTGTTTCAATTAAAAGACTTGGATTTAGGAGCCAATAATTTGAATTTGCTTCCAGCAACTCTGTTTGATGACCAAAACTCTTTGAATTTCTTGAACCTTCAGAAAAATCTGATAACCTCAGTTGAAGAAAAAGTGTTTGGC
>GU904961_Dromaius_novaehollandiae
ACAGCAATTCAGAACCTCTCCCTGAGCCATGTGAAGCTTTCATATGTTGGCAAGTTAACTTTCCAGGGACTGCAAGGAACAAATCTTACCATTTTAAACCTTTCCAAAAATTCTCTCTCCACAATAGCTGATGACTCCTTTCAGTGGCTTTCAAATTTAGAATACTTAAGCTTGGCAGATAATAAg---ATGACTGTGTCTTCTCATTCACTTTACGGATTGTCCAATGTCAAATATCTGAATCTGAAAAATTCACTTATTGGGAAAATTGAAGATTTTTCCTTTCATTGGCTATACCACCTGGAGTACCTTATAATGGACAATAACAATTTTCCAGGAATTACTACTAATATGTTCACAGGCCTGAACAGCCTGAAATATTTGAGTCTTTGTAACTGCAACATAAACTTACAAAAAATAACCAATAAAACATTTTCATCGCTTGCTAATTCCAGTTTGCAGGTTCTCAACCTCACAAAAACTAGAATCGCTACAATAGAAAGTGGGGCATTTTCCTGCTTGGGACACCTGAAAATTCTTGATCTTGGCCTCAATGAAATAAGCCAGGAGCTCACAGGTCATGAATTCAAAGGTCTCAATAATATACAAGATATTTACCTTTCCTATAACAAAAACTTGACTTTGCAAAGTGAGTCATTCACTTTTGTTCCAAGCCTTAGAAAACTGATGCTGAGGAAGGTAGGCTGCAGCAATCTGGCACTTTCTCCTTCACCTTTTCACCCTCTACAGAATCTCTCAGTCTTGGACATCAGCAATAACAACATAGCAAACATAAAAGATGACTTGTTTGATGGACTTCACAAACTTGATATTCTGGATTTGCAGCACAATAATTTAGCTCGGCTTTGGAAACATGCAAATCCAGGTGGCCCTGTTCTTTTTTTAAAAGATCTTCCCAAACTGCGTGTTCTTAATTTAAAATCAAATGGGTTTGATGAGATTCCAGTTCAGGTTTTCAAGGGTCTGTTTCAACTAAATGATTTGGATTTAGGATCAAATAATTTGAATTTGCTTCCAGCAACTTTATTTGATGGCCAAGTCTCTCTGAATTCATTGAACCTTCAGAAAAATCTAATAACCTCTGTTGAAGAAAAAGTGTTTGGC
>GU904898_Falco_naumanni
ACAGCGATTCAGAACCTCTCACTGAGCCATGTGAAGCTTTCGTACATAGGCAAGTCAACTTTCCAGGGTCTGCAAGGAACAAATTTCACAGTTTTAAACCTTTCCCAAAATTCTCTGTCTGTGATAGAAGATGACTCATTTCAGTGGCTTTCAAGTTTACAGTACTTAAACCTGAAGCGTAATAAc---TTTCATGTATCTTCACGTTCGTTTTACGGATTATCCAGCCTCAAATATCTGAATCTGATAGATTCACTTAATGGGAAAATTGAAGATTTTTCCTTTCACTGGTTATACCACCTGGAGTACCTTATAATGGATAATAATAATTTTCCAGGAATTACTGCTAATATGTTCACAGGTCTGCACAACCTGAAATACCTGAGTCTCTGTAACTGCAACATAAACTTACAAAGAATAACTAATAAAACATTTTCATCACTTGCTAATTCCAGTTTGCACGTTCTCAACCTCACAAAAACAAGAATCTCCACAATGGAAAGTGGGGCATTTTCCTCCTTGGGACACCTGAAAATTCTTGATCTTGGTCTCAATGAAATTAGTCAGGAGCTCACAGGTCACGAGTTTAAAGGTCTCAATAATATACAAGTTATTTATCTTTCCTATAATAAAAACGTGGCTTTGCGAAGTGAATCATTCATTTTTGTCCCAAGCCTTAGAAAACTGATGCTGAGGAAGGTAGGTTGCAGTAATCTGGCACTTTCTCCTTCACCTTTTCGCCCTCTACAAAATCTAACTGTCCTGGACATCAGCAATAACAACATAGCAAACATGAAAGAAGATGTGTTTGATGGACTTCACAAACTTGACATTCTGGATTTGCAGCACAATAATTTAGATCGACTTTGGAAACATGCAAATCCAGGTGGCCCTGTTCTTTTTCTAAGAAGTCTTACCAACTTGCGTATTCTTAATTTAAAATCAAACGGGCTTGATGAGATTCCAGTTCAGGTTTTCAAGGGTCTGTTTCAATTAAAAATTTTGGATCTAGGATCCAATAATTTGAATGTGCTTCCAGCAACTCTGTTTGATGACCAAGCCTCTCTGAATTCATTGAACCTTCAGAAAAATCTGATAACCTCAGTTGAAGAAAAAGTGTTTGGC
>NM_001011691_Gallus_gallus
ACAGCAATTCAGAACCTCTCACTGAGCCATGTGAAGCTTTCGCACATTAACAGGTTAACTCTCCAGGGACTGCAAGGAACAAACCTCACAGTTTTAAACCTTTCAAAAAATTCTCTCTCTGTGATAGAGGATGACTCATTTCAGTGGCTGTCAAAATTAGAGTACTTAAACTTGGAGGATAATAACATCATTAATGTGTCTTCGCATTTATTTTATGGATTGTCCAGCATTACACATCTGAATCTGATAAACTCACTTACTGGGAAAATTGAAGATTTTTCCTTCCAATGGTTACACCACTTGGAGTACCTTATAATGGATAATAACAATTTTCCACGGATTACCACTAACATGTTCACAGGTCTGAAAAACCTGAAATATCTAAGTCTTTATAACTGCAACACAAACTTACAAAGAATAACTAATAAAACATTTGTATCACTTGCTAATTCCAGCTTGCAGGTTCTCAATCTTACAAAAACAAGAATCTCTACAGTAGAAAGTGGGGCATTTTCCTCCTTGGGACAACTGAAAATTCTTGATCTTGGTCTCAATGAAATTAATCAAGAGCTCACAGGTCATGAATTCGAAGGTCTCAATAATATAGAATATATTTATCTTTCTTACAACAAAAATGTGACTTTGCGAAGTGAATCATTTATTTTTGTTCCAAGTCTTAGAAAACTGATGTTAAGGAAGGTAGGTTGCAATAATCTGGCAATTTCTCCTTCACCTTTTCATCCACTGCGGAATCTGACTGTCCTAGACATCAGCAATAACAACATAGCAAACATAAAGGAAGACTTGTTCAATGGACTTCATGAACTCGATATTCTGAATTTGCAGCACAATAATTTAGCTCGACTTTGGAAATGTGCAAACCCAGGAGGACCTGTTCTTTTTTTAAAAGACGTTCCCAACTTGCATATTCTTAATTTAAAATCAAATGGCTTTGATGAGATTCCAGTTCATGTTTTCAAGGGTCTGCATCAGTTAAAAGACTTGGATTTAGGATCAAATAATTTGAATTTGCTGCCAGCGACTTTATTTGATGACCAAACCTCTCTAAATACGTTGAACCTTCAGAAAAATCTAATAACCTCAGTTGAAGAAAACGTGTTTGGT
>JX502638_Petroica_australis_rakiura
---------------CTCTCACTGAGCCATGTGAAACTTTCCTACATTAGCAAGTCAACTTTCCAGGGACTGCACGGAACAAATCTTACCATTTTAAACCTTTCCCAAAATTCTCTCTCTGTCATAGAAAATGACTCATTTCAGTGGCTTTCAAGTTTGCAATACTTAAACCTGAAGCTTAATAAt---ATTCATGTATCTTCACGTTTATTTTATGGATTATCCAGCCTTAAACATTTGAATCTCATGAACTCACTTACTGGGAAAATTGAAGATTTTTCTTTTCACTGGTTATACCACCTGGAGTACCTTATAATGGATAATAACAATTTTCCAGGAATTACTGCTAATATGTTCACAGGTCTGAACAATCTGAAATACCTGAGTCTCTGCAACTGCAACATAAACTTACAAAGAATAACTAATAAAACATTTTCATCACTTGCTAATTCTAGTTTACAGGTTCTCAACCTCACAAAAACTAGAATCTCTACAATAGAAAGTGGAGCATTTTCTTCCTTTGGACACCTGAAAATTCTTGATCTTGGTCTCAATGAAATTAGTCAGCAACTCACAGGTCATGAGTTTAAAGGTCTCAATAATTTACAAGATATTTATCTTTCCTATAATAAAAACTTGACTTTGCAAAGCGAATCATTCATTTTTGTCCCAAGCCTTAGAAAACTGATGCTGAGGAAGGTAGGGTGCAGTAATCTGGCACTTTCTCCTTCACCTTTTCATCCTCTACGAAACCTGACTGTCCTGGACATTAGCAATAACAACATAGCAAACATAAAAGAAGACTTGTTTGCTGGGCTTGACAAACTTTACATCCTGGATTTGCAGCACAATAATTTAGCTCGGCTTTGGAAACATGCAAATCCAGGTGGCCCTGTTCTGTTTTTAAAAGGTCTTCCCAATTTGCAAATTCTCAATTTAAAATCAAATGGGTTTGATGAAATTCCAGTTCAGGTTTTCAAGGGTCTGTTTCAATTAAGACACCTGGATTTAGGATCAAATAACTTGAATTTGCTTCCAGCAACTCTGTTTGATGACCAAGCCTCTCTGAATTCATTGAACCTTCAGAAAAATCTGATAACCTCA---------------------
>GU904964_Picoides_pubescens
ACAGCGATTCAGAGCCTCTCTCTAAGCCATGTGAAGCTTTCATACATTGCCAATTCAACTTTCCAGGGACTGCAAGGAACAAATCTTACAGTTTTAAACCTTTCCCAGAATTCTCTGTCTGAGGTAGAAGATGACTCATTTCAGTGGCTTTCAAGTCTGCAATACTTAAACCTGAAGGATAATAAc---ATTCACTTGTCTTCACGTTTATTTTATGGATTATCCAACCTCAAACATCTGAATCTGATAAATTCACTTAGTGGGAAAATTGAAGATTATTCTTTTCATTGGCTATACAACCTGGAGTACCTTATAATGGATAATAACAATTTCCCAGGAATTACTGCTAATATGTTCACAGGTCTGAACAACCTGAAATACCTGAGTCTCTGTAACTGCAACATAAACTTACAAAAAATAACTAACAAAACATTTTCATCGCTTGCCAATTCGAGTTTACAGGTTCTCAACCTCACAAAAACAAGAATCTCTACAATGGAAAGTGGGGCATTTTCCTCCTTAGGACACCTGAAAATGCTCGATCTTGGTCTCAATGAAATCAGTCAACAGCTCAAAGGTCCTGAATTTAAAGGTCTCAGTAATATACAAGTCATTTATCTTTCCTATAATAAAAACGTGACTTTGCGAAGTGAATCATTCACTTTTGTCCCAAGTCTTAGAATACTGATGCTGAGGAAGGTGGGTTGCAGTAATCTGGCACTTTCTCCTTCACCTTTTCATCCTCTGAAAAATCTTACTGTCCTAGACATCAGCAATAACAACATAGCAAACATAAAAGAAGACTTGTTTGATGGACTTCACAAACTCAACATTTTGGATTTGCAGCACAATAATTTAGCCCGACTTTGGAAACATGCAAATCCAGGTGGCCCTGTTCTATTTTTAAAAGATCTACCCAACTTGCATATTCTTAACTTAAAATCAAATGGCCTTGACGAAATTCCAGCTCAGGCTTTTAAGAGTCTCTTTCAATTGAAAAACTTGGATTTAGGATCAAATAACTTGAATTTGCTTCCAGCAACGCTGTTTGATGACCAAACCTCTCTGAATTCATTGAACCTTCAGAAAAATCTGATAACCTCAGTAGAAGAAAATGTGTTTGGC
>NW_002198636_Taeniopygia_guttata
ACAGAGATTCGAAACCTCTCACTGAGCCGTGTGAAACTTTCCTACATTGGCAAGTCAACTTTCCAGGGACTGCAAGGAACAAATCTTACAATTTTAAACCTTTCCCAAAATTCTCTCTCACTCATAGAAAATGACTCATTTCAGTGGCTTTCAAGTTTACAATACTTAAACCTGAAGATTAATAAt---ATTCATGTATCTTCACGTTTATTTTATGGATTATCCAGCCTTAAACATTTGAATCTCATAAACTCACTTAGTGGGAAAATTGAGGATTTTTCTTTTCATTGGCTGTACCACCTGGAGTACCTTATAATGGATAATAACAATTTTCCAGGAATTACTGCTAATATGTTCACAGGTCTGAACAACCTGAAATATCTGAGTCTCTGCAACTGCAACATAAACTTACAAAGAATAACTAATAAAACATTTTCATCACTTACTAATTCTAGCTTACAGGTTCTCAACCTCACAAAAACCAGAATCTCTACAATAGAAAGTGAGGCATTTTCTTCCCTGGGACACCTGAAAATTCTTGATCTTGGTCTCAATGAAATTAGTCAACAGCTTACAGGTCATGAGTTTAAAGGTCTCAATAATATACAAGATATTTATCTTTCCTATAATAAAAACTTGACTTTGCAAAGTGAATCGTTCATTTTTGTCCCAAGCCTTAGAAAACTGATGCTGAGGAAGGTAGGCTGCAGTAATCTGGAACTTTCTCCTTCACCTTTTCATCATCTACAAAACCTGACTGTCCTGGACATCAGCAATAACAACATAGCAAACATAAAAGAAGATTTGTTTGATGGACTTGACAAACTTGACATCCTGGATTTGCAGCACAATAATTTAGCCCGGCTTTGGAAACATGCAAATCCGGGTGGCCCTGTTCTTTTTTTAAAAGGTCTTCCCAATTTGCGAATTCTTAATTTAAAATCAAATGGGCTTGATGAAATTCCAGTTCAGGTTTTCAAGGGTCTGTTTCAATTAAAACACTTGGATTTAGGATCAAATAATTTGAATTTGCTTCCAGCAACTCTGTTTGATGACCAAGCCTCTCTGAATTCATTGAACCTTCAGAAAAATCTGATAACCTCAGTTGAAGAAAAAGTATTTGGC
