# Supplementary material for: Episodic Positive Selection in the Evolution of Avian Toll-Like Receptor Innate Immunity Genes
Source: PLoS One. 2014 Mar 3;9(3):e89632. doi: 10.1371/journal.pone.0089632 (PMC3940441; doi:10.1371/journal.pone.0089632)
Supplement: File S1 — Compressed “zip” file containing all ten alignments used in this analysis, in .fas (fasta) format. Sequences are labelled with Genbank accession numbers and species binom; see also Table S1. (ZIP) [file pone.0089632.s012.zip › TLR4.fas]

>KF265292_Cyanoramphus_novaezelandiae
RAAGTGAACAGACTCAACCTCACACTGGTACTGTCCTTGAATTACATTAAATGCATAGAGCCAGGGTCCTTTGCGAAGATTCACCTTAGTGAGCTGGTTTTAAGGTCTTCTTTTGAGAACTTCAATGTGATGCACGCTTCTCTTCAAGGCCTGACTGGTTTACAGGTCAATAGGCTAATAGTAGGGGAGTTCAGTGACMAACAGAGACTGGTYGACTTTCAGAGCGGGCTCCTGAGTGGACTGTGCCAGGTACGAATGCGAGAGTTTGTCTTAATCTCCTTCARGCGGTTCAAGAATAACACAGACACTCTTTTTAACTGCTTAGGCAACGTCTCCAGCATCCGCTTGGTGGACCTGCAGCTGGAGGAGATATCAAAGGTTCCTATGTTGTCTCAAGTGGAGCAGTTGGAGTGTAAGAAATGCAAGTTTAAACAAGTGCCTGCCACGAAGCTGTCTCTTTTCAGGGAGCTGAGAGTGCTTCGTATTATCAAGAGCAAACACCTCAACAGCTTCCGGGAGACGTTTGAGGACCTGCGTAACCTGGAGGTCCTAGATTTGAGTGAGAATCGCCTCTCCTTCACTCTCTGCTGTTCCCCTAAGTTCCACAACTGTCCCAACTTGAAGCACTTGAACCTCAGCTTCAACGCGGACATCAGTGTGACTGGAGATTTCACTAACGTGAAGAACTTGTTGTATCTGGACTTTCAGCACACAAAGTTAGTTGGCCCTGGCTCCTACCCTGTCTTCCTATCCCTTCAGAAACTCATTTACCTTGACATTTCTCATACCAGAACTCATGTTAAGTCCCAG
>KF265293_Mohoua_ochrocephala
------------------------------------------------------ATAGAGCCGGGGGCCTTTGCAGGGATTCACCTCACTGAGCTGGCTCTCAGGTCTGCTTTTGAGAACTTCAGCGTGATGCAAACTTCTCTGCAAGGCCTGGCTGGTTTGCAGGTCAGCAGACTCATAGTTGGGGAGTTCAGCGACAGTGAGAGACTGCAGGACTTTGAGAGAGGGCCCTTGAGCGGACTGTGCCATGTRCAGATGGAAGAGTTTGTCTTAATCTGCTTCAGGGGGTTTAAG---gaCACCGACACTCTCTTTAACTGCATAGGCAATGTCTCCACTATTCGCTTGGTGGACCTCGGACTTAAGGAGATATCAGAGGTTCCTGTGTTGTCTAAAGTGAAACACCTGGAATGCAAGAAATGCCACTTTGAGGAGGTGCCTGCTGTGAAGCTGTCACTTTTCAAGGAACTGAGAGTGCTTCGTATTACCAAGAACAAAGGACTCAGAAACTTCARGCAGAAATTTATGAGTCTCAGTAACCTGGAGGTCATAGATTTGAGTGAGAATAGCCTCACCTTTGGCGGATGCTGTTCCCCTCAGTTTCAAAATTGTCCAAATTTGAAACACTTGAACTTAAGCTTCAATTCCAATATCAAATTGACCGGAGATTTCACTAATGTGAAGAATTTGTTATATTTGGACCTTCAGCACACAACTTTATTTGGTCCTGGC------------------------------------------------------------------------------
>KF265295_Notiomystis_cincta
------------------------CTGGTGCTCTCCTTGAACAATATAAAATCCATAGAGCTGGGGGCCTTTGCAGGGATTCACCTGGCTGAGCTGGCCCTCAGGTCCTCTTTTGAGAACTTCAGCGTGATGCAAACCTCTCTGCAAGGCCTGGCTGGCTTGAAGGTCAGCAGACTCATCATTGGGGAATTCAGTGACAGTGAGAAGCTGCAGGACTTTGAGAAAGGCCTCCTGAGAGGCCTSTGCCAGGTACAGATGGAAGAGTTTGTCTTGATCTACTTCAAGGACTTTGATGATGACACAGACACTCTGTTTGACTGCATAGGCAACGTCTCCACCATCCGCCTGGTGAGCCTCGGACTTGAGAAGATATCAGAGGTGCCTGTGTTGTCTAAGGTGAGACAGCTGGAATGCAAGAAATGCCATTTTGAGGACGTGCCTGCAGTGAAGCTGTCGCTTTTCAAGGAGCTGAGAGTGCTTCGTATTACCAAGAATAAAAGTCTCAAAATTTTCAATCAGAAATTTAAGGGTCTCAGTAACCTGGAGGTCCTAGATTTGAGTGACAATAGACTCACCTTTAGCAGATGCTGTTCCCTTCAGTTTGAAAATTGTCCAAATTTGAAACACTTGAACTTAAGCTACAATTCTAATATCAAACTGAATGGAGATTTCACTAATATGAAGAATTTGTTATATCTGGACCTTCAGCACACAACTGTGGTTGGTCCTAAGAATTTCCCTGTCTTTCTGACCCTTCAGAGACTGATTTACCTTGATATTTCCTATACCAAAACTGAAATTAAAGGCCAC
>KF265297_Philesturnus_carunculatus
------------------------------------------------------------------------------------CTTGCTGAGCTGGCTCTCAGGTCCACTTTTGAGAACTTCAGCGTGATGCAAACTTCTCTGCAAGGCCTGGCTGGTTTGCAGGTCAGCAGACTCATAGTTGGGGAATTCAGTGACAATCAGAGACTGCAAGACTTTGAGAGAGGGCTCTTGAGTGGACTGTGCCAGGTACGGATGGAAGAGTTTGTCTTAATCTGCTTCAGGGAGTTTGAGGATGACACAGACACTCTGTTTAACTGCATAGGCAACGTCTCCACTATTCGCTTGGTGGGCCTCGGACTGAAGGAGATATCAGAGGTTCCCGTGTTGTCTAAAGTGAAACAGCTGGAATGCAAGAAATGCCATTTTGAGGATGTGCCTGCCGTCAAGCTGTCGCTTTTCAAGGAGCTGAGAGTGCTTCGTTTGACCAAGAACAAAAGACTCAAAACCTTCAAGCAGAAATTTGAGGGTCTCAGTAACCTGGAGGTCATAGATTTGAGTGAGAATAGCCTCACCTTTAGCAGATGCTGTTCCCCTCAGTTTCAAAATTGTTCAAATTTGAAACACTTGAACTTAAGCTTCAATTCTAATATCAGATTGACTGGAGATTTCGCTAATGTGAAGAATTTGTTATATTTGGACCTTCAGCACACAACTTTAGTTGGTCCT---------------------------------------------------------------------------------
>KF265299_Porphyrio_hochstetteri
------------------------------CTTTCCTTGAATTACATAAAATACATAGAGCCAGGCTCCTTCACACAGATTCATCTTGGTGAGCTGGTTCTAAAGTCCACTTTTGAGAACTTCAATGTGATGCACACTTCTCTTCAAGGCCTGACCGGTTTACAGGCCAACAGACTCATAGTTGGAGAATTCAGTGACAGTCGGAGACAAGTAGAGTTTGAGAGCAGGCTCTTGAGTGGACTGTGTCAGGTACAAATGCAAGAGTTTGTGTTAATCTCTTTCAGGAAATTTGAGGGTGACACAGATACTCTTTTTAACTGCATAGGCAACATCACCAGTATTCGGTTGGTGGACCTCCAAATTGAAGAGGTGTCAGAGGTTCCTGTGTTCCCTCAAGTGAAACAGCTGGAATGCAAGAAATGCAAGTTTAAGGAAGTTCCTGCTGTGAAGCTGTCTCTTTTCAAGGAGCTGAGAGTGCTTCGCATTACCAAGAGCAAACACCTCAATAGCTTCCGGCAGAAATTTGAGGGTCTGAGCAACCTGGAGGTCATAGATTTGAGCGAGAATCGCCTCTCCTTCACTCGCTGCTGTTCCACTCAGTTTCAAAACTGTCCAAATTTGAAACACTTGAACCTAAGCTTCAATTCTGACATCAGCGTGACTGGAGATTTCACTAATGTGAAGAATTTGTTGTATTTGGACTTTCAGTACACAAAGCTGTTTGGTCCTGGCTCCTACCCTGTCTTTCTATCCCTTCAGAAACTCATTTACCTTGATATTTCCCATACCAGAACTCACGTTAAATCCCAG
>KF265300_Strigops_habroptilus
GAAGTGAACAGACTCAACCTCACACTGGTGCTTTCCTTGAATTACATCAAGTGCATAGAGCCAGGGTCCTTTGCAAAGATTCACCTTGGTGAGCTGGTTCTAAGGTCTTCTTTTGAGAACTTCAGTGTGATGCACTCTTCTCTTCAAGGGCTCATTGGTTTACAGGTCAGCAGACTGATAGTTGGAGAATTCAGTGACAAACAGAGACTCGTGGACTTTCAGAACGGGCTCCTGAGTGGACTGTGCCAGGTACGAGTGCAAGAGTTTGTCTTAATCTCTTTCAGGAGGTTTGAGAATAACACAGACACTCTTTTTAACTGCATAGGCAATGTCTCCAGCATCCGCTTGGTGGACCTCCAGCTTGAGGAGATATCAGAGGTCCCTATGTTCTCGCAAGTGAAGCAGCTGGAATGCAAGAAATGCAAGTTTAAGGAAGTGCCTGCCATGAAGCTGTCTCTTTTTAAGGAGCTGAGAGTGCTTCGTATTATCAAAAGCAAACACCTCAATAGCTTCCGGGAGACATTTGAGGACCTGAGTAACCTGGAGGTGCTAGATTTGAGTGAGAACCGCCTCTCCTTCACTCTCTGCTGTTCTCCTAAGTTCCACAACTGTCCCAACTTGAAACACTTGAACCTCAGCTTCAATGCTGACATCAGCGTGACTGGAGATTTCACTAACGTGAAGAACTTGCTGTACTTGGACCTTCAGCACACAAAGTTATTTGGTCCTGGCTCCTACCCTGTCTTTCTATCCCTTCAGAAACTCATTTACCTTGATATTTCCCATACCAGAACTCACGTTAAATCCCAG
>KF265301_Xenicus_gilviventris
GGAGGGAACAGGCTCAACCTCACGCTGGTGCTTTCCCTGAATAGTATAAAATGCATAGAGCCAGGGTCCTTTGCAAAGATTCACCTTGGGGAGCTGGTTCTAAGGTCCAYATTTGAGAACTTCAACRTGATGCACACTTCTCTTCTAGGCCTGAATGATTTACAGGTCAATAGACTAATAGTTGGAGAATTCAGTGACCAGTGGAGACTGAGAGACTTTCAGAGTGGACTCTTGAGTGGACTGTGCCAGGTACAGATGCAAGAGTTTGTCTTAATATGTTTCAGAAAATTTCGCAGTAATACAGACACTCTTTTTAACTGCATAAGCAATGTCTCCAGTATTAGGTTGGTGGACCTTGGACTTGAAGAGCTATCAGAGGTTCCTATGTTCTCTCAAGTGAAGCAGCTGGAATGCAAGAAATGTGATTTTGATGAAGTGCCTGCTAAGAAGATTTCTCTTTTYAAGGAGCTGAGAGTGTTTCGAATGACCAAGGGCACATACCTCAAGAGTTTTGAGCAGAAATTTGAGAATTTAAGTAAGCTGGAGGTCATAGACTTGAGTGAGAATCGCCTCTCCTTCAAACACTGCTGTTCCCCTCAGTTTCAAAATTGTCCAAACTTGAAACACTTGAACCTAAGCTTCAATTCTGCTATCMGCTTGTCTGGAGATTTCACTAATGTGAAGAATTTGTTATATTTGGACTTACAGCACACAAAGTTA------------------------------------------------------------------------------------------
>GU904970_Accipiter_cooperii
GAAGYGAACAGGCTGAATCTCACACTGGTACTTTCCTTGAATAATATAAAATACATACAGCCAGGGTCCTTTGCAAAGATTCACCTTGGTGAGCTGGTTCTAAGGTCCTCTTTTGAGAACTTCAATGTGATGCACACTTCTCTTCAAGGCCTGACTGGTTTACAGGTCACCAGACTAATAGTTGGAGAATTCAGCAACAGTCAGAGACTGGTAGACTTTCAGAGCGGACTCTTGAGTGGACTGTGCCAGGTACAAATGCAAGAGTTTGTCTTAATCTGTTTCAGAGGATTTGAGAATAACACAGACACTCTTTTTAACTGCATAGGTAATGTCTCCAGTATTCGGTTGGTGGACCTCCAACTTGAAGAGGTGTCAGAGGTTCCTATGTTCTCTCAAGTGAAACAGCTGGAATGCAAGAAATGCAAGTTTAAGGAAGTGCCCGCCGTGAAGCTGTCTCTTTTCAAGGAGCTGAGAGTGCTTCGTATTACCAAGAGCAAACACCTCAATAGCTTCCAGCAGAAATTTGAGAGTCTGAGTAACCTGGAGGTCATAGATTTGAGTGAGAATCGCCTCACCTTCACTGGCTGCTGTTCCCCTCAGTTTCGCAAGTGTCCAAATTTGAAATACTTGAACCTAAGCTTCAATTCTGACATCAGTGTGACTGGAGATTTCACTAATGTAAAGGATTTGTTATATTTGGACCTTCAGCACACAAAGTTGTTCGGTCCTGGCTCCTACCCTGTCTTTCTGTCCCTTCAGAAACTCATTTACCTTGATATTTCCTATACCAGAACT---------------
>JQ839148_Anas_platyrhynchos
GAAGCAAACAGGCTCAACCTCACCTTGGTGCTCTCTCTGAATAGTATAAAATACATCCAGCCGGGGTCCTTTGCAAAGATTCATCTTGGTGAACTGGTTCTGAGGTCCTCTTTTGAGAACTTCCATGACATGCGCACTTCTCTTCACGGCCTGGCAGGGCTACAGGTCAACAGACTAATAGTTGGAGAATTCAGGGACAGTCTGAAACTGGGAGAGTTTCAGAATGGACTCCTGAGTGGACTTTGCCAGGTACAGATGCAGGAGTTTGTCTTAACCTGTTTCAGGAATTTTGAGAATGACACGGACACTCTTTTTAACTGCATAGGCAACGTCTCCAGTATTCGGCTGGTGAACGTCCAACTTGAAGAGGTGTCAGAGGTTCCTATGTCTCCTCAAGTGAAACGTCTGGAATGCAAGAAATGCAAGTTTAAGGAAGTGCCTGCTGTGAAGCTGTCCCTCTTTAAGGAGCTGAGAGTGCTTCGTATTACCCAGAGCAAACACCTTAATAGCTTCCGGCAGAAATTTAAGAATCTAACTTACCTGGAGGTCATAGACTTGAGTGAGAATCGGCTCTCCTTCACTTCATGCTGTTCTCCTCAGTTTCCTGGGTCTGCAAACTTGAAACACTTGAACTTAAGCTTCAATTCTGACATCAGTTTGACCGGAGACTTCACCAATGTGAAGAATCTCTTATACTTGGACCTCCAGCACACGAAGTTAGACAACCATGGCACCTACCCTGTCTTTCTATCCCTTCAGAAACTCATATACCTTGACATTTCCTATACCAAAACTCATGTTAAATCCGAT
>GU904813_Carpodacus_mexicanus
GAAGGGAACAGGCTCAACCTCACTCTGGTGCTTTCCTTGAACAATATAAAATCCATAGAGCCGGGGGCCTTTGCAGGGATCCACCTCGCTGAGCTGGCTCTCAGGTCTGCTTTTGAGAGCTCC---aTGATGCAAACTTCTCTGCAAGGCCTGGCTGGTTTGCAGGTCAGCAGACTCACTGTTGGGGCGTTCAGTGACCGTGGCAGGCAGCAGGACTTTGAGAGGGGGCTCTTGAATGGGCTGTGCCAGGTGCAGATGGAAGAGTTTGTCCTGATCTGCCTCAGGGGCTTTGGGGATGACACAGACACTCTCTTTACCTGCGTAGGCAACGTCTCCACTATTCGCTTGGTGGACCTGGGACTTGAGGAGATATCACAGGTTCCTGTGGGGTCTAAAGTGAAGCAGCTGGAATGCAAGAAATGTGGTTTTGATGATGTGCCTGCCCTGAAGCTGTCACTTTTCAAGGAGCTGAGAGTGCTTCGTATTACCAAGAACAGAAGTCTCAAAAACTTTGAGCAGAAGTTTGAGGGTCTCAGTAACCTGGAGGTCATAGATTTGAGTGAGAATAGACTCACCTTCAGCAGATGCTGTTCCCCTCAGTTTCAAAATTGTCCAAATTTGAAACACTTGAACTTAAGCTTCAATTCTTACATCAGATTGACTGGAGATTTCATTAATGTGGAGAATTTGTTATATTTGGACCTTCAGCACACAACCTTATTTGGTCCTGGCTCCTACCCTGTCTTTCTGTCCCTTCAGAAACTGATTTACCTTGATATTTCCTACACCAAA------------------
>GU904966_Dromaius_novaehollandiae
GAAGCAAACAGGTTCAACCTCACACTCGTGCTTTCTTTGAATGATATAAAGTACATCCAGCCAGGGTCCTTTGCAAAGATTCACCTTGGTGAGCTGGCTTTAAGGTCCTCTTTTGAGAACTTCAATGTGATGCATACTAGCCTTCAAGGTCTGACTGGTTTACAGGTCAACAGACTAATAGTTGGAGAATTCAGTGACCGTCAGAGACTGAAGGACTTTCAGAGCGGACTCTTGAGCGGACTGTGCCAGGTACAGATGCAGGAGTTTGTCTTGATCTGTTTCAGGGCATTTGAAGATAACACAGACACTCTTTTTGACTGCATAGGCAATGTCTCCAGTATTCGGTTGGTGGATCTCCAACTAGAAGAGGTGTCAAAGGTTCCTATGTTGTCTCAAGTCAAACACCTGGAGTGCAAGAAATGCAAGTTTAGGGAAGTGCCTGCCATGAAGCTGTCTCTTTTTAAGGAGCTTAGGGTGCTTCGTATTACAAAGAGCAAATACCTCAATAGCTTCCGGCAGAACTTTGAGCATCTAACTAACCTGGAGGTCGTGGATTTGAGTGAGAATCGGCTCTCCTTCMCCGGATGCTGTTCCCGTCTTTTTCTTGGGTCTCCAAATTTGAAATACTTGAACCTAAGCTTCAATTCTGACATCAGYGTCACTGGAGACTTCACTAACGTGAAGAATTTGTTAACCTTGGACTTTYAGCATACAAAGTTAATTGGTCCTGGTTCCTACCCTGTCTTTCTCTCCCTTCAGAAACTCATTTACCTTGATATTTCCTATACCAAAACT---------------
>GU904900_Falco_naumanni
GAAGTGAACAGGCTCAACCTTACACTGGAGCTTTCCTTGAATAATATAAAACACATACAGCCAGGGTCCTTTGCAAAGATTCACCTTGGTGAGCTGGGACTAAGAGCCTCTTTTGGGAACTTTAGTGTGATGCACACTTCTCTTCAAGGCCTGACTGGTTTACAGGTCAACAGGCTAATCGCTGGAGAATTCAGTGACAGTGAGAAACTGGTAGACTTTCAGAGAGGACTCTTGAGTGGACTGTGTCAGGTACAAATGCAAGAATTTATCTTAGTGTGTGTAAGGGGATTTGAGGATGACACAGACACTCTTTTTAACTGCTTAGGCAACGTCTCCAGTATTCGCTTGGTGAACCTCCAGCTTGAAAAGATGTCAGAGGTTCCTATGTTCTCTCAAGTGAAACAGCTGGAATGCAAGAAATGCAAGTTTCAGGAAGTGCCTGCCACGAAGCTCTCTCTTTTCAAGGAGCTGAGAGTGCTTCGTATTACCAAGAACAAAAACCTCAGTAGCTTCCGACAGAAATTTGAGAGTCTAAGAAACCTGGAGGTGGTAGATTTGAGTGAGAATCACCTCTCCTTCTATAGCTGCTGTTCCCCTCTGTTTCCTGGATGTCCAAATTTGAAATACTTGAACCTAAGTTACAATTCTATCATCAGAATTACCGGAGATTTCACTAATGTGAAGAATTTGTTATATTTGGACCTTCAGCACACAAATCTGTTTGGTCCTGGCTCCTACCCTGTCTTCCTGTCCCTTCAGAAACTCATATACCTCGATATTTCCCATACCAGAACTCATGTTAAATCCCAG
>NM_001030693_Gallus_gallus
GAAACAAACAGGCTCAACCTCACGTTGGTACTTTCTCTGAACAATATAAAATACATCCAGTCAGGATCCTTTGCAAAGATTCACCTTGGTGAACTGATTCTGAGATCCTCTTTTGAGAACCTCAATGCGATGCACTCTTCTCTTCAGGGCCTGGCAGGTTTACAGGTCAACAGACTAATAGTTGGAGAATTCACTAACATTCTGAAAATAACGGCATTTCAGAACGGACTCTTGAGTGGACTGTGTCAGGTACAGATGCAGGAGTTTGTCTTAATGTGTTTCAGAGAGTTTGAGAATGACACGGACACTCTTTTTGACTGCATAGGCAACGTCACCACTATTCGGTTGGTGGACCTGAATCTTGAAACGTTGTCAGAGGTTCCTATGTTTTCTCAAGTGAAACATCTGGAATGGAAGAGATGTAAGTTTCAGGAATTGCCTGCTGAGAAGCTGTCTCTTTTTAAGGAGTTGAGAGTGCTTCGTATTACCAAGAGCAAAGACCTAAATGGCTTCGAGCAAAAGTTTGGGAGTCTAACTTACCTGGAGGTTGTAGATTTGAGTGAGAATCGTCTCTCCTTCCTTACCTGCTGTTCCCCTAAGTTTCCCAGGTCTCCAAATTTGAAACACTTGAATCTAAGCTTCAATTCTGACATCAGTTTGACTGGAGAATTTGCTAATCTGAGAAATCTGCTATACTTGGACCTTCAACACACAAAGCTAATTCATCATGGCACCTACCCTGTCTTTCTCCTCCTTCAGAAACTCATTTACCTTGATATCTCCTACACCAAAACTCATGTTATGTCCCAT
>GU904969_Oceanodroma_leucorhoa
GAAGCAAACAGACTCAACCTCACACTGGTCCTTTCCTTGAATGATATAAAATACATAGAGCCAGGGTCCTTTGCAAAGATTCACCTTGGTGAGCTGGTTCTAAGGTCCTCTTTTCAGAACTTCAATGTGATGCACACTTCTCTTCAAGGCCTGACTGGTTTACAGGTCAACAGACTAATAGTTGGAGAATTCAGCGACAGTCAGAGACTGGTAAACTTTCAGAACGGACTCTTGAGTGGACTGTGTCAGGTACAAATGCAAGAGTTTATTTTAATCTGTTTCAGGAGATTTGAGAATAACACAGACACTCTTCTTAACTGCATAGGCAATGTCTCCAGTATTCGGTTGGTGGACCTCCAACTTGAAGAGGTGTCAGAGGTTCCTATGTTCTCTCAAGTGAAACAGCTGGAATGCAAGAAATGCAGGTTTAAGGAAGTGCCTGCTGAGAAGCTGTCTCTTTTCAAGGAGCTGAGAGTGCTTCGTATTACCAAGAGCAAACACCTCAATAGCTTCCGGCAGAACTTCAAGAGTCTAAGTAACTTGGAGTTTGTAGATTTGAGTGAGAATCACCTCTCCTTCCCTCGCTGCTGTTCCCCTCAGTTTGACAAGTGTCCAAATTTGAAACACTTGAACCTAAGCTTCAATTCTGACATCAGTGTGACTGGAGATTTCACTAATGTGAAGAATTTGTTATATTTGGACCTTCAGCACACAAAGTTATTTGGTCTTGGCTACTACCCTGTCTTTCTGTCGCTTCAGAAGCTCATTTACCTCGATATTTCTCATACCAGAACT---------------
>JQ713172_Perdix_perdix
GAAACAAACAGGCTCAACCTCACGTTGGTACTTTCTCTGAACAATATAAAATACATCCAGTCAGGATCCTTTGCAAAGATTCACCTTGGTGAACTGGTTCTGAGATCCTCTTTTGAGAATCTCAATGTGATGCACTCTTCTCTTCAGGGCCTGGCAGGTTTACAGGTCAACAGACTAATAATTGGAGAATTCACTAACATTCTGAAAGTGACAGCATTTCAGAACGGACTCTTGAGTGGACTGTGTCAGGTACAGATGCAGGAGTTTGTCTTAATGTGTTTCAGAGAGTTTGACAATGACACAGACACTCTTTTTGATTGCATAGGCAATGTCTCCACTATTAGGTTGGTAGACCTTAATCTTGAAACGTTGTCAGAGGTTCCTATGTTTTCTCAAGTGAAACATCTGGAATGGAAGAAATGTAAGTTTCAGGAATTGCCTGCTGAGAAGCTCTCTCTTTTTAAGGAGTTGAGAGTGCTTCGTATTACCAAGAGCAAAGACCTAAATAGCTTCGAGCAAAAGTTTGGGAGTCTAACTTCCCTGGAAGTCGTAGATTTGAGTGAGAATCGTCTCTCCTTCCTTACCTGCTGTTCCCCTAAGTTTCCCAGGTCTCCAAATTTGAAACACTTGAACCTAAGCTTCAATTCTGACATCAGTTTGACTGGAGATTTTGCTAATCTGAGAAATCTGCTATACTTGGACCTTCAACACACAAAGTTAATTCATCATGGCACCTACCCTGTCTTTCTACTCCTTCAGAAACTCATTTACCTTGATATCTCCTACACCAAAACTCATGTTATATCCCAT
>JX502640_Petroica_australis_rakiura
------------------------------------------------------------------------------------CTTGCTGAGCTGGCTCTCAGGTCTGCTTTTGAGAACTTC---aTGATGCAAACTTCTCTGCAAGGCCTGGCTGGTTTGCAGGTCAGCAGGCTCATATTTGGGGAATTCAGCGACAGTAAGAGGCTGCAGGACTTTGAGAGGGGGCTCTTGAATGGACTGTGCCAGGTACAGATGGAAGAGTTTGTCTTCATCTACTTTGGGAAATTTAAGGATGACACAGACACTCTCTTTAACTGCATAGGCAACGTCTCCACTATTCGCTTGGTGGGCCTCGGGCTTCAGCAGATGGCACAGGTTCCTGTGTGGTCTAAAGTGAAACACCTGGAATGCAAGAAATGCCATTTTGATGAAGTGCCTGCCAAGAAGCTGTCGCTTTTCAAGGAGCTGAGAGTGCTTCGTATTACCAAGAACAAAGGACTCAAAAACTTTGAGGAGGAATTTGAGGGTCTCAGTAACCTGGAGGTCATGGATTTGAGTGAGAATAGACTCACCTTCAGCAGATGCTGTTCCACTCAGTTTCAAGACTGTTCAAATTTGAAACACTTGAACTTAAGTTTCAATTCTAATATCAGATTGACTGGAGATTTCACTAATGTGAAGAATTTGTTGTATTTGGACCTTCAGCACACAACTTTATTTGGTCCTGGCTCC---------------------------------------------------------------------------
>GU904971_Picoides_pubescens
AAAGTGAACAGAGTCAACCTCACACTGGTGCTTTCCTTGAATAATATAAYACACATAGAGCCAGGCTCCTTTGCAAGGATCCACCTTGGTGAGCTGGTTCTAAGGTCCTCTTTTGAGAACTTCAGTGTGATGCACACCTCTCTTCAAGGCCTGACTGGTTTACAGGTCAAGAGATTAATAGTTGGAGAATTCAGTGACAGTCAGAGACTGAGAGACTTTCAGAGGGGACTCTTGAGTGGACTGTGTCAGGTACAAATGCAGGAGTTTGTCTTAATCTGCTTCAGGAGCTTCGACTATGACACAGACACTCTTTTTGACTGCATAGGCAACGTCTCCAGCATTCGCCTGGTGGACACTGGAATTGAAGAGGTGTCAGAGGTTCCTGTGCTCTCTCAAGTGAAGCAGCTGGAATGCAAGAAATGCAAGTTTAAGGAAGTGCCAGCTGTGAAGCTGTCTCTTTTCAAGGAGCTGAGAGTGCTTCGTATTATCCAGAGCAAATACCTCAATAGCTTCCAGCAGAATTTTGAGAGTCTAAAGCACCTGGAGGTCATGGACCTGAGTGAGAATCGTCTCTCCTTCACTAGCTGCTGTTCCCCTCAGTTTCCTGGCTGCCCAAATTTGCAGCATCTGAACCTAAGCTTCAATTCTGACATCAGCGTGAGCGGAGATTTCCACAACGTGAAGAATTTGCTGTATTTGGACTTCCAGCACACAAAGTTATTAGGTCCTGGCACCTACCCTGTCTTTCTGTCCCTTCAGAAACTCATTTACCTTGACATTTCCTACACCAAAACT---------------
>NM_001142454_Taeniopygia_guttata
GAAGGGAACAGGCTCAACCTCACGCTGGTGCTTTCCTTGAACAAYATCAAATCCATAGAGCCGGGGGCCTTTGCAGGGATTCACCTCGCTGAGCTGGCTCTCAGGTCTGCTTTTGAGAAACCC---aCCATGCAAACTGCTCTGCAAGGCCTGGCTGGTTTGCAGGTCAGCAGACTCATAGTGGGGGAGTTCAGGAATATTGAGAGACTGCAGGACTTTGAGGGGAGGCTCTTGGATGGACTGTGCCAGGTACAGATGGARGAGTTTGTCTTAATCTGCCTCCGGGGGTTTAAGGATGACACAGACACTCTCTTCAACTGTGTAGGCAACGTCTCCACGATTCGCCTGGTGGACCTCGGACTGAAGGAGATATCACAGGTTCCTGTGTGGTCTAAAGTGAGACAGCTGGAATGCAAGAAATGCCATTTTGAGGATGTGCCTGCCCAGAAGCTGTCACTTTTCAAGGAGCTGAGAGTGCTTCGTATTAACGATAACAGAAATCTCAAAACCTTCGAGCACAAATTTAAGGGTCTCAGTAACCTGGAGGTCATTGATTTGAGTGAGAACAGACTCACCTTCAGCAGCTGCTGCTCCCCTCAGTTTCAAAATTGTCCAAATTTGAAACACTTGAACTTAAGCTTCAATTCTAATATCAGATTGACTGGAGATTTCACTAATGTGAAGAATTTGTTATATTTGGACCTTCAGCACACAACTTTATTTGGTCCTGGCTCCTACCCTGTCTTTCTGTCCCTTCAAAGACTGATTTACCTGGATATTTCCTACACCAAAACTGAAGTTAAATCCCAG
