# Supplementary material for: Episodic Positive Selection in the Evolution of Avian Toll-Like Receptor Innate Immunity Genes
Source: PLoS One. 2014 Mar 3;9(3):e89632. doi: 10.1371/journal.pone.0089632 (PMC3940441; doi:10.1371/journal.pone.0089632)
Supplement: File S1 — Compressed “zip” file containing all ten alignments used in this analysis, in .fas (fasta) format. Sequences are labelled with Genbank accession numbers and species binom; see also Table S1. (ZIP) [file pone.0089632.s012.zip › TLR5.fas]

>KF265303_Apteryx_mantelli
---------------------------TACCATACAAGTCTAATGGCCTGGGCCAAATGCCCAAATCCTTTCAGAAACATTACGTTGAGCTCATTGGACCTTGGTCACAGTGGTTGGAGCACAGAGAAAGTCCAGTATTTCTGTACAGCCATAAAAGGGACTCAAATCAGTTCTCTAAAACTTAGTCCTCATATAATGGGTTCAGGATTCGGCTTTGATAACTTAAAAAATCCAGATGAAAATACATTTACAGGTCTAGCAGGGAGTGATCTTCGTTTGCTTGATATTTCARTTGGTTACATTTTCTCTCTCAATCCTTTTGTCTTTCAAAGCCTTGGTAAATTGGAATTGCTGAACCTCTACAGCAACAAGATAAATCAAATCCAAAGGCAAGCGTTTTTTGGCTTGGGAAACCTAAAAACTCTCAATGTCTCAAGTAATCTTTTAGGTGAGTTGTACGATTATACTTTTGAGGGGCTGCATAGTGTAATGCATATTGATTTACAGCAAAACCATATTGGGATTATTGGTCAAAAATCATTCAGTAGGTTGGTAAATCTGGAAATAATTGATCTTCGAGACAACGCCATTAAAAAACTCCCTTCTTTTCCATATGTGACCACTGCCTTTTTAGGTGACAATAAGCTAATGTCTGTAGTTGACAGAGCAATAGCTGCAACATATCTTGATTTAGAAAGAAATTGGCTGGCAAACCTGGGTGACCTGTATATACTTTTCCAAGTTCCAGATTTGCAGTATATCTTCTTAAAACAGAATCGATTCTCTTACTGTGTGAAAAGAGTTAATGTTATAGAAAACAATCAGATAATCTATATAGATCTAGGAGAAAATATGTTACAGCTTGTGTGGGAGAGAGATTTATGTTTGGAT---GTGTTCAGGGCACTCTCCAAACTGCAGGTTCTACATCTAAATAACAACTACCTCAGTGCTCTTCCACAAGAGGTTTTCAGAGGTCTAACATCTCTACAAAGACTTAATCTAGCTTCCAACCTATTGTCTCATCTTTCTCCTGGGATTTTTCCACAAAGCCTAACAAACCTAAACTTGTCTGGAAACCAGCTTTTCTCCCCTGAGCCTGAAATCTTTATGACTTTGAGTGTCCTGGATATAACACATAATAAGTACGTCTGTGACTGTACTTTAAAGAGCCTACTAGTGTGGCTAAATGAAACCAATGTAACCCTAGCTGGCTCACAATCTGACAGATACTGTTTATACCCACCTGCT
>KF265304_Callaeas_wilsoni
---------------tctaATAATTTGTACAAGACAGATGATGTGGCCTGGGCCAAGTGCCCCAATCCTTTCAAAAATATTACATTTAGCTCACTAGACCTTAGCAACAATGGCTGGAGCACAGAGAAAGTCCAGTATCTCTGGACAGCCATTAAAGGGACTCAARTCAGTTCTTTAATATTTAGCCCTCATATAATGGGTTCGGGATTTGGCTTTGATAACTTAAAAGGTCCAGATGATTCTACTTTTGCAGGACTAGAGAGAAGTAATCTTAAGTTCTTTGATATTTCACAGGGTTACATTTTCTCTCTCAATTCTTTAGTCTTTMAAAGTCTTGGTAGTCTGGAATCACTGAACCTTTTCAAAAACAAGATAAATCAAATCCAAAGGCGAGCATTTTTTGGCTTGGGCAACCTAAAAATTCTCAATCTCTCAAGCAACCTTTTGGGTGAGTTGTACGACTATACTTTTGAGGGACTACATAGTGTAATGTATATTGATTTACAGCAAAATCATATTGGGATGATTGGTGACAAATCATTCAGACAATTAGTAAATCTGAAAATAATTGATCTCCGAGACAATGCCGTTAAAAGACTCCCTTCCTTTCCACATCTGACCTCTGCACTTTTAGGTGACAATAAGTTAATGTCTGTAGCTGACAGAGCAATAACTGCAACACACCTCRAATTAGAAAGAAACTGGTTGGCAAACCTAGGTGACCTGTACATTCTTTTCCAAATTCCAGATCTGCAGTATATCTTCTTAAAACAGAACCGGTTCTCTTACTGTGTGAGAAGTGCTAATGTTATAGAAAACAATCAGTTAATATACATGGATCTAGGTGAAAATATGTTACAGCTGGTGTGGGAGAGAGATTTATGTTTGGAT---GTGTTTGGGGCACTGCCCAAACTTCAAGTTCTACATCTGAATAACAACTACCTTAGTGCTCTTCCACAGGAGATTTTTAGAGGTCTAACATCTCTTAAAAGACTTAACCTGGCTTCCAACCTGTTGTCTCATCTTTCTCCCGGACTTTTCCCACAAAGCCTAACAAACCTAAACTTATCTGGAAACCAGCTGTTTTCCCCTGAGCCTGAAGTCTTTATGACTTTGAGTATTCTGGATATAACCCATAATAATTATGTCTGTGATTGTGGTTTAAAGAGCCTGCTCGTGTGGCTGAATGAGACCAATGTAACCCTGGCTGGCTCCCAACCTGACAGGTACTGCGTGTACCCCCCTGCC
>KF265307_Cyanoramphus_novaezelandiae
---------------------------------------------------------------------------------------------------------------------------------------------------------------------------TCTTTAATATTTAGCTTTCATATAATGGGTTCTGGATTTGGCTTTGATAATTTAAAAAACCCAGATCAGGATACGTTTGCAGGACTAGCAAGAAGTGATCTCCGTTTGCTTGATATTTCAAATGGTTACATTTTCTCTCTGAAATCTTTAATCTTTCAAAGCCTTGGTAGTCTGGAATCACTGAACCTTTTCAAAAACAAGATAAATGAAATCCAAAGGCAAGCATTTTTTGGCTTGAGAAACCTAAAAATTCTCAATCTCTCAAGTAATCTTTTAGGCGAGTTGTACGATTATACTTTTACAGGTCTACATAGTGTCATGTATATTGATCTACAGCAAAATCATATTGGGATAGTTCAAGAAAAATCATTCAGTAACTTAGTAAGTCTGAAGATAATTGATCTTCGAGACAATGCCATTAAAAAGCTTCCTTCCTTCCCACATCTGACCTCTGCTTTTTTAGGTGACAATAAACTAATGTCCATAGCTAGCAAAACACTAGCAGCAACATACCTGGAATTAGAAAGAAATTGGTTGGCAAACCTGGGTGACCTGTACATCCTTTTCAAAGTTCCAGATGTGCAGTATATCTTCTTAAAACAGAATCGCTTCTCCTATTGTGTGAAAAATGATAACATTATAAAAAACCAACAGTTAATCTATATGGATCTAGGTGAAAATATGTTACAGCTTGTGTGGGAGAGAGGTTTATGTTTGGAT---GTGTTCCATGGCCTGTCCAAACTTCAGGTTCTACATCTGAATAACAACTACCTTAGTGCTCTTCCACAGGAGGTTTTTAGAGGTTTAACATCCCTAAAAAGACTTAATCTAGCTTCCAACCTATTGTCTCATCTTTCTCCTGGGATTTTCCCACAAAGCCTAACAAACCTAAACTTATCTGGAAACCAGCTTTTTTCCCCTGATCCTGAACTCTTTATGACTTTGAGTATTTTGGATATAACACATAATAACTAT------------------------------------------------------------------------------------------------------
>KF265308_Mohoua_ochrocephala
------------GCTTCTAATGAGTTGTACAAGATGGAAGATGTGGCCTGGGCCAAGTGCCCCAATCCTTTCAAAAATATTACATTTAGCTCCCTAGACCTTAGTAAGAATGGCTGGAGCACAGAGAGAGTCCAGTATTTCTGTACAGCCATTGAAGGGACTCAGATCGGTTCTTTAACATTTAGCACACATATAATGGGTTCGGGATTTGGCTTTGATAACTTAAAAAATCCAGATTATTCTACTTTTGCGGGACTAGGAAGAAGTAATCTTAGTTCCCTTGATATTTCACGGGGTTTCATTTTCTCTCTCAAATCTTTAGTCTTTCAAAGTCTTCGTAATCTGGAATCACTGAACCTTTTCAGAAACAAGATAAATGAAATCCAAAGGCAAGCATTTTTTGGCTTGGGCAACCTAAAAATCCTCAATCTCTCGAGTAACCTTTTGGGTGAGTTGTACGATTATACTTTTGAGGGTCTGCGTAGTGTAATGTATATTGATTTACAGCAAAATCATATCGGGATGATTGCTGACAAATCATTCAGGCAATTAGTAAATCTGAAAATAATTGACCTCCGAGACAATGCCATTAAAATACTCCCTTCYTTTCCACGTCTGACCTCTGCCTTTTTAGGTGACAATAAGCTAATGTTTGTGTCTTACAGAGCGATAACTGCAACACACCTTGATTTAGAAAGAAATTGGTTGGCAAACCTGGGTGACCTCTATATTCTTTTCCAAATTCCAGATCTGCAGTATATCTTCTTAAAACAGAACCGGTTCTCTTACTGTGTGAAAAGTGCTAATGCTATAGAAAACAATCAGTTAATATACATGGATCTAGGTGAAAATATGTTACAGCTGGTGTGGGAGAGAGATTTATGTTTGGAT---GTGTTCGGGGCATTGCCCAAACTTCAAGTTCTRCATCTGAATAACAACTACCTTAGTGCTCTTCCACAGGAGATTTTTAGAGGTCTAACATCTCTTAAAAGTCTTAACCTGGCTTCCAACCTGTTGTCTCATCTTTCTCCCGGGGTTTTCCCACAAAGCCTAGCAAACCTAAACTTATCTGGAAACCAGCTGTTTTCCCCCGAGCCCGAAGTCTTTATGACTTTGACTWTTCTGGATATAACACACAATAATTTTGTCTGTGACTGTGCTTTAAAGAGCCTGCTGGTGTGGCTGAATGAAACCAATGTAACCCTGGCAGGCTCCCAGTTTGACAGGTACTGTGTGTACCCCCCTGCC
>KF265310_Notiomystis_cincta
------------------------------------------------------------------------------------------------------AGCCGCAATGGCTGGAGCACAGAGAGAGTCCAGTATCTCTCTACAGCTATTAAAGGGACTCAGATCAGTTCTTTAATATTTAGCAGTCATATAATGGGTTCAGGATTTGGCTTTGATAACTTAAAAAATCCAGATAATTCTACTTTTACAGGACTAGGAAGAAGTAATCTTCGTTTTTTAGATATTTCAGATGGTTACATTTTCTCTCTCAATTCTTTAGTCTTTCAAAGTCTTGGTCATCTGGAATCACTGAATCTTGTCAAAAACAAGATAAATCAAATCGAAAGGAAAGCATTTTTTGGCTTGGGCAACCTGAAAATTCTCAATCTCTCAAGCAACCTTTTGGGTGAGTTGTATGACTATACTTTTGAGGGTCTACGTAGTGTAATGTATATTGATCTACAGCAAAATCATATTGGGATAATTGAGGACAAATCATTCAGGCAGTTAGTAAATCTGAAAATAATTGATCTCCGAGACAATGCCATTAAAAGACTCCCTTCCTTTCCACATCTGACCTCTGCATTTTTAGGTGACAATAAGCTAATGTCTTTAGCTGACAGAGCAATAACTGCAACACACCTCGAATTAGAAAGAAACTGGTTGGCAAACCTAGGTGACCTGTATATTCTTTTCCAAATTCCAGATCTGCAGTATATCTTCTTAAAACAGAACCGGTTCTCTTACTGTGTGAAAAGTGCTAATGTTAGAGAAAACAATCAGTTAATATACATTGATCTAGGTGAAAATATGTTACAGCTGGTGTGGGAGAGAGACTTATGTTTGGAT---GTGTTTAGGGCACTGCCCAAACTTCAAGTTCTACATCTGAATAACAACTACCTTAGTGCTCTTCCACAGGAGATTTTTAGTGGTCTAACATCTCTTAAAGGACTTAATTTGGCTTCCAACCTGTTGTCTCATCTTTCTCCTGGGCTTTTCCCACAAAGCCTGAAATACTTAAACTTATCTGGAAACCAGCTGTTTTCCCCTGAGCCTGAAGTCTTTATGACTTTGAGTATTCTGGATATAACACATAAT------------------------------------------------------------------------------------------------------------
>KF265311_Philesturnus_carunculatus
---------------------AATTTGTACAAGACAGAAGATGTGGCCTGGGCCAAGTGCCCCAATCCTTTCAAAAATATTACATTTAGCTCACTAGACCTTAGCAGCAATGGCTGGAGCACACAGAAAGTCCAGTATCTCTGGACAGCCATTAAAGGGACTCAAATCAGTTCTTTAGTATTTAGCCCTCATATAATGGGTTCGGGATTTGGCTTTGATAACTTAAAAAATCCAGATGATTCTACTTTTGCAGGACTAGGGAGAAGTAATCTTAATTTCTTTGATATTTCACAGGGTTACATTTTCTCTCTCAATTCTTTAGTCTTTCAAAGTCTTGGTAGTCTGGAATCACTGAACCTTTTCAAAAACAAGATAAATCAAATCCAAAGGCAAGCATTTTTTGGCTTGGGCAACCTAAAAATTCTCAATCTCTCAAGCAACCTTTTGGGTGAGTTGTACGACTATACTTTTGAGGGACTACATAGTGTAATGTATATTGATTTACAGCAAAATCATATTGGGATAATTGGTGACAAATCATTCAGACAATTAGTAAATCTGAAAATAATTGATCTCCGAGACAATGCCATTAAAAGACTCCCTCCCTTTCCACATCTGACCTCTGCACTTTTAAGTGACAATAAGTTAATGTCTGTAGCTGACAGAGCAATAACTGCAACACACCTCGAATTAGAAAGAAACTGGTTGGCAAACCTAGGTGACCTGTACATTCTTTTCCAAATTCCAGATCTGCAGTATATCTTCTTAAAACAGAACCGGTTCTCTTACTGTGTGAGAAGTGCTAATGTTATAGAAAACAATCAGTTAATATACATGGATCTAGGTGAAAATATGTTACAGCTGGTGTGGGAGAGAGATTTATGTTTGGAT---GTGTTTGGGGCACTGCCCAAACTTCAAGTTCTACATCTGAATAACAACTACCTTAGTGCTCTTCCACAGGAGATTTTTAGAGGTCTAACATCTCTTAAAGGACTTAACCTGGCTTCCAACCTGTTGTCTCATCTTTCTCCCGGACTTTTCCCACAAAGCCTAACATACCTAAATTTATCTGGAAACCAGCTGTTTTCCCCTGAGCCTGAAGTCTTTATGACTTTGAGTATTCTGGATATAACCCATAATAATTATGTCTGTGATTGTGCTTTAAAGAGCCTGCTAGTGTGGCTGAATGAAACCAATGTAACCCTGGCTGGGTCCCAACCTGACAGGTACTGCATG------------
>KF265312_Porphyrio_hochstetteri
------------------------------------------------------------------------------------------------------------AATGGCTGGAGCACAGAGAAAGTCCAAAATTTCTGTACAGCCATTAAAGGGACTCAAATCACTTCTTTAATATTTAGCTCTCATACAATGGGTTCAGGATTTGGCTTTAATAACTTAAAAAATCCAGATAATCTTACATTTGCTGGACTAGCAAGGAGTAATCTGCATTCACTTGGTATTTCAAATGGTTACATTTTCTCTCTCCAACCGTTAATCTTTCAAAGCCTTGATAATCTGGAATTTTTGAACCTTTTCAAAAACAAGATAAATCTAATCCAAAGGCACGCATTTTTTGGCTTGGGAAACTTAAAAGTTCTCAATCTCTCAAGTAACCTTATAGGCGAGCTGTATGCTCATACTTTTGAGGGTCTACATAGTGTAATATATATTGATTTACAGCAAAATCATATTGGGATAATTGACCAAAAATCATTTAGTAACTTAGTAAGTCTGAAAATCATTGATCTCCGAGACAATGCCATTAAAAACCTCCCCTCCTTTCCACATCTGACCATTGCCTATTTAGCTGACAATAAGCTAATCTCTCTAGTTGGCACAAAAATAGCAGCAACTTACGTTGATTTAGAAAGAAATTGGCTGGCAAACCTGGGTGACCTGTATATTCTTTACAAAGTTCCAGGTGTGCAGTATATCTTCTTAAAACAGAATCGCTTATCGTACTGTGTGAAAAGTGATAATACTATAGAAAATAATCAGTTGATCTTTATGGATCTTGGTGAAAATATGCTACAGCTTGTGTGGGAGAGAGATTTATGCGTGGAT---GTGTTCAGGACACTGACCAAACTTCAGGATCTACATCTGAACAACAACTACCTTCGTGCTCTTCCACAGGAAGTTTTTAGAGGTCTAACATCTCTAAGAATA---------------------------------------------------------------------------------------------------------------------------------------------------------------------------------------------------------------------------------------------------------------
>KF265313_Strigops_habroptilus
---------------------------------------------------------------------------------------------------------------------------------------------------------------------------------ATGTTTAGCTTTCATATAATGGGTTCTGGATTTGGGTTTAACAACTTCAAAAATCCAGATGAGAATACATTTGCAGGACTAGCAAGAAGTGATCTTCGTTTGTTTGATATTTCAAATGGTTACATTTTCTCTCTCAATTCTTTAATCTTTCAAAACCTTGGTAGTCTGGAATTGCTGAACCTTTTCAAAAACAAGATAAATCAAATCCAAAAGCAAGCGTTTTTTGGCTTGGGAAACCTAAAAACTCTCAATCTCTCAAGTAATCTTCTAGGTGAGTTGTACGATTATACTTTTACAGGTCTACATAGTGTCATGTATATTGATCTACAGCAAAATCATATCGGGATGATTGGTGAAAAATCATTCAGTAACTTAGGAAGTCTGAAAATAATTGATCTCCGAGACAATGCCATTAAAAAGCTCCCTTCCTTTCCACATCTGATGTTTGCCTTTTTAGGTGACAATAAGCTAATGTCCGTAGCTGGCAAAAAACTAGCAGCAACATACCTTGAATTAGAAAGAAATTGGTTGGCAAACCTGGGTGACCTGTATATCCTTTTCAAAGTTCCAGATGTGCAGTATATCTTCTTAAAACAGAATCGCTTCTCCTACTGTGTGAAAAGTGATAATGTTATAGAAAACAAACAGTTAATCTATATGGATCTAGGTGAAAATATGTTACAGCTTGTGTGGGAGAGAGATTTATGTTTGGAT---GTGTTCAAGGGACTGTCCAAACTTCAGGTTCTACATCTGAATAACAACTACCTTAGTGCTCTTCCACAGGAGATTTTTAGAGGTTTAACATCCCTAAAAAGACTTAACCTAGCTTCCAACCTATTGTCTCATCTTTCTCCTGGGCTTTTCCCACAAAGCCTAACAAACCTAAAC---------------------------------------------------------------------------------------------------------------------------------------------------------------------------------------
>GU904974_Accipiter_cooperii
ATTTTTAGCCTCAGTTCTAATAATTTGTACAAGACAGATGAAATGGCCTGGGCCAAATGCCCCAATCCTTTCAAAAATATTACGTTTAACTCACTAGACCTTGGTGAAAATGGCTGGAGCACAAAGAAAGTCCAGTATTTCTGTACAGCCATTAAAGGGACTCAAATTGGTTCTTTAATATTTAGGTCTCATACAATGGGTTCAGGATTTGGCTTTAATAACTTAAGAAATCCAGATAATGATATGTTTGCAGGACTAGCAAGAAGTGGTCTTCATTTGCTTGATATTTCAAATGGTTACATTTTCTCTCTCAATTCTTTAACCTTTCGAGGCCTTGGTGATCTCGAATTGCTGAACCTTTTCAAAAACAAGATAAATCAAATCCAAAGGCAAGCATTTTTTGGCTTGGGAAACCTAAAAACTCTCAATCTTTCAAGTAATCTTTTAGGTGAGTTGTACGATTATACTTTTGAGGGTCTACATAGTGTAATGTATATTGATTTACAGCAAAATCATATTGGGATGATTGGTGAAAAATCATTCAGTAACTTAGTAAGTCTGAAAGTAATTGACCTCCGAGACAATGCCATTAAAAGACTCCCTTCTTTTCCACATCTGACCTCTGCCTTTTTAGGTGACAATAAGCTAATGTCTGTAGTTGGCACAGCAATAGCAGCAACACACCTTGAATTAGAAAGAAATTGGTTGGCAAACCTGGGTGACCTGTATATTCTTTTCCAAGCACCAGGTGTGCAGTATATCTTCTTAAAACAGAATCGCTTCTCTTACTGTGTGAAAAGTGATAATGTTATAGAAAACAGTCAGTTAATCTATATGGATCTGGGCGAAAATATGTTACAGCTTGTGTGGGGGAGAGATTTATGTTTGGAT---GTGTTCAGGCCACTGTCCAAACTTCAGGTTCTACATCTGAATAACAACTACCTTAGTGCTCTTCCACAGGAGATTTTTAGAGGTCTAACATCTCTAAAAAGACTTAATCTAGCTTCCAACCTATTGTCTCATCTTTCTCCTGGCCTTTTTCCACAAAGCCTAACAAACCTAAACTTGTCTGGAAATCAGCTTTTTTCACCCGAGCCTGAAGTCTTTATGACTTTGAGTATTCTGGATATAACACATAATAAGTATGTCTGTGATTGTACTTTAAAGAGCCTACTAGTGTGGCTAAACGAAACC------------------------------------------------------
>JX096947_Anser_anser
TTTTTTAGCCTCAGTTATACTAGTTTATATAAGACTGATGAAACGGTCTGGGCCAAATGCCCAAATCTTTTCAGAAATATTACATTTAACTTACTGGACATTAGTCAAAATGGCTGGAGCACACAGAAAGTCCGGTATTTCTGTACAGCCATTAATGGGACTCCAATCGATACTTTAAATTTTAGCTTTCATACAATGGGCTCAGGATTTGGATTCAATAACTTAAAAAATCCAGATGAGGATACATTTACAGGGCTAGCAAGAAGTGATCTTCATGTGCTTGATATTTCCAATGGTTACATTTTCTCTCTCAATTCATTAATCTTCAAAAGCCTTGGTAATCTGGAATCACTAAACCTTTCCAGAAACAAGGTGAATCAAATCCAAAGGCAAGCATTTTTTGGCTTGGGAAAACTAAGAACTCTCAATCTCTCAAGTAATCTTTTAGGTGAGTTGTATGATTATACTTTTGAGGGGCTACACAGTGTAATGTACATTGATTTGCAGCAAAACCATATTGGGATGATTGGTCAAAAATCATTCAGTAAATTAGTAAATCTGAAAATAATCAATCTCGGAGACAACGCCATTAAAAAACTCCCTTCCTTTCCGCATCTGACGTATGCCTTTTTAGGTGACAATAAGTTAACGTCTGTAGCTGGCACAGAAATAGCTGCAACGTATCTTGAATTAGAGAGAAATTGGTTGGCAGATCTGGGTGAACTGTATACTCTTTTCCGAGTTCCAGGTGTACAGTATATCTTATTAAAACAGAATCGCATCTCTTATTGTGAGGAAACTGTTACTGCTATAGAAAACAATCAGTTAATTTTTATGGATCTAGGAGAAAACATGTTACAGCTTGTGTGGGAGAGAGATTCATGTCTGGAT---GTGTTCAGGCCACTGTCCAAACTTCAGTTTCTACTTCTGAACAACAACTACCTTAGTGCTCTTCCGCAGGGAATTTTTAGAGGCCTAATATCTCTACAAGGACTTGATCTGGCTTCCAACCTCTTGTCTCATCTCTCTCCTGGGATTTTTCCACAAAGCCTAAGATACCTAAACTTGTCTAGAAACCAGCTTTTTTCCCCTGAGCCTGAAATCTTTATGTCTTTGAGTATTCTGGATATATCACATAACAACTATGTCTGCGATTGTACTTTACAGAGCCTAACAGAGTGGCTAAATGAAACCAATGTGACTCTAGCTGGCTCACAGTCTGACAGGTACTGTGTGTACCCACCTACA
>GU904972_Dromaius_novaehollandiae
ATTTTGAGCCTCAGTTCTAATGAATTATACCATACAAGTTTAATGGCCTGGGCCAAATGCCCAAATCCTTTCAAAAACATTACGTTGAACTCACTGGACCTTGGTCACAGTGGTTGGAGCACAGAGAAAGTCCAGTATTTCTGTACAGCCATAAAAGGGACCCAAATCAGTTCTTTAAAACTTAATTTTCATACGATGGGTTCAGGATTCGGCTTTGATAACTTAAGAAATCCAGATGAAAATACATTTACAGGTCTAGCAGGAAGTGATCTTCATTTGCTCGATATTTCAGATGGTTACATTTTCTCTCTCAATTCTTTAGTCTTTCAGAGCCTTGGTAATTTGGAATTGCTGAACCTTTGCAGAAACAAGATAAATAAAATCCAAAGGCAAGCATTTTTTGGCTTGGGAAACCTAAAAACTCTCAATCTCTCAGGTAATCTTTTAGGTGAGTTGTACGATTATACTTTTGAGGGGCTACATAGTGTAATGCATATTGATTTACAGCAAAACCATATTGGGATGATTGGTCAAAAATCATTCAGTAGTTTAGCAAATCTGGAAATAATTGATCTTCGAGACAACGCCATTAAAAAACTCCCTTCTTTTCCAAATCTGACTACTGCCTTTTTAGGTGACAATAAGCTAATGTCTATAGACAACATAGCAATAATTGCAACACACCTTGAATTAGAAAGAAATTGGTTGGCAAACCTAGGTGACCTGTATTTTCTTTTCCAAATTCCAGATCTGCAATATATCTTCTTAAAACAGAACCGGTTCTCTTACTGTAAGGAGAGTGCTAATGTTATAGAAAACAATCAGTTAGTATATTTGGATCTAGGTGAAAATATGTTACAGTTGGTGTGGGAGAGAGATTTATGTTTGGAT---GTGTTTGGGGCATTGCCCAAACTTCAGGTTCTACATCTGAATAACAACTACCTTAGTGCTCTTCCACAGGAGATTTTCAGAGGTCTAACATCTCTTAAAAAACTTAACCTGGCTTCCAACCTGTTGTCTCATCTTTCTCCTGGGCTTTTCCCACAAAGCCTAACAAACCTAAACTTATCTGGAAACCAGCTATTTTCCCCTGAGCCTGAAGTCTTTATGACTTTGAGTATTCTGGATATAACACATAATAATTATGTCTGTGATTGTGCTTTAAAGAGCCTGCTAGTGTGGTTGAATGAAACC------------------------------------------------------
>GU904907_Falco_naumanni
TTTTTTAGCCTCAGTTCTAATCATTTGTACATGACAGATGAAATGGTCTGGGCCAAATGCCCAAATCCTTTCAAAAATATTACGTTTAACTCACTAGACCTTAGTGACAATGGCTGGAGCACAGAGAAAGTCCGCTATTTCTGTACAGCCATTCAAGGGACTCAAATTGATTCTTTAATATTTAACTCTCATACAATGGGTTCAGGATTTGGCTTTAATAACATTAAAAATCCAGATAATGATACATTTGCAGGACTAGCAAGAAGTGATCTTCGCTTGCTTGATATTTCAAATGGTTACATATTCTCTCTCAATTCTTTAATCTTTCAAAGCCTTGGTAATCTGGAATTACTAAACCTTTTCAAAAACAAAATAAATCAAATCCAAAGGCAAGCATTTTTTGGCTTGGGAGACCTAAAAATTCTCAATCTGTCAAGTAATCTTTTAGGTGAGTTGTATGATTATACTTTTGAAGGTCTACATAGTGTCATGTATATTGATTTACAGCAAAATCATATTGGGATGATTGGTGAAAAATCATTCCGTAACTTACTAAGTCTGAAAACGATTGATCTCCGAGACAACGCCATTAAAAAACTCCCTTCCTTTCCACATCTGACCTCTGCTTTTTTAGGTGACAATAAGCTAATGTCTATAGCTGACACAGCAATAGTAGCAACTTACGTTGAATTAGAAAGAAATTGGTTGGCAAACCTGGGTGACCTATATATTCTTTTCCAAGTTCCAGATGTGCAGTATATCTTCTTAAAACAGAATCGCTTCTCTTACTGTGTGAAAAGCGATAATGTTATAGAAAACAATCAGTTAATCTATATGGATCTAGGTGAAAATATGTTACAGCTTGTGTGGGAGAGAGATTTATGTTTGGAC---GTGTTCAGGGCACTGTCCAAACTGCAGGTTCTACATCTGAATAACAACTACCTTAGTGCTCTTCCACAGGAGATTTTCAGAGGTCTAAAATCTCTAAAAAGACTTAATCTAGCTTCCAACCTACTGTCTCATCTTTCTTCTGGGCTTTTTCCACCAAGCCTAACAAACCTAAACTTATCTGGAAACCAGCTTTTTTCCCCTGAGCCTGAAGTCTTTATGACTTTGAATATTCTGGATATAACACATAATAATTATGTCTGTGATTGTACTTTAAAGAGCCTACTAGCGTGGCTAAATGAAACCAACGTAACCCTGGCTGGCTCACAATCTGACAGGTACTGTGCATACCCACCTGCA
>NM_001024586_Gallus_gallus
TTCTTTAGCCTCAGTACTAACACTCTGTATAAGACAGATAAAATGATCTGGGCCAAATGCCCAAATCCTTTCAGAAATATTACATTTAACTCACTGGACGTTAGTGAGAATGGCTGGAGCACAGAGACAGTCCAGTACTTCTGCACAGCTATTAAGGGGACTCAAATCAATTATTTATCATTTCGCTCTCATACAATGGGCTCAGGATTTGGCTTTAATAACTTAAAAAATCCAGATACTGATACATTTACAGGACTAGCAAGAAGTGATCTTCATTTGCTTGATATTTCCAATGGATTCATTTTCTCTCTCAATTCTTTAATCTTTGAAAGTCTTCGTAATCTGGAATTTCTAAACCTTTTCAGAAACAAGATAAATCAAATCCAAAAGCAAGCATTTTTTGGCTTGGAAAACCTAGAAATTCTCAATCTCTCAAGTAACCTTTTAGGTGAGTTGTACGATTATACTTTTGAGGGGCTACACAGTATAATGTATATTGATTTACAGCAAAATCATATTGGGATGATTGGTGAAAAATCTTTCAGTAACTTAGTAAATCTGAAAATAATTGATCTCCGAGACAATGCCATTAAAAAACTCCCTTCCTTCCCACATCTGACTTCTGCCTTTTTAAGTGACAATAAGATGATGTCTGTAGCTCACACGGCAATAGTAGCAACACATATTGAATTAGAGAGAAACTGGCTCGCAAACCTGGGTGACCTGTATGTTCTTTTCCAAGTTCCAGGTGTGCAGTATCTCCTCTTAAAACAGAATCGCTTCTCTTACTGTGTGAAACATGTTGATGCTATAGAAAATAACCAGTTGATTTATATGGACCTAGGAGAAAACATGTTGCAGCTTGTGTGGGAGAGAGGTTTATGTTTGGAT---GTGTTCAGGACACTGTCTAAACTTCAGGTTCTACACCTGAACAACAACTACCTTAGTGCTCTTCCACAGGAGATTTTTAATGGTCTAACATCTCTAAAAAGACTTAATCTAGCTTCCAACCTATTGTCTCACCTCTCTCTCAGGGTTTTTCCACAAAGCCTAACAAACCTAAACTTGTCTGGAAATCAGCTTTTTTCCCCTAAGCCTGAAGTCTTTATGACTTTGAGTATTCTGGATATAACACATAACAAGTATGTCTGTGACTGTGCTTTAAAAAGCCTATTAGTGTGGCTAAATGAAACCAATGTAACCCTAGCTGGCTCGGAGTCTGACAGGTACTGTGTGTACCCACCTGCA
>HQ436463_Meleagris_gallopavo
TTCTTCAGCCTCAGTTCTAACACTCTGTATAAGACAGATAAAATGGTCTGGGCCAAATGCCCAAATCCTTTCAGAAATATTACATTTAACTCACTGGACGTTAGTGAGAATGGCTGGAGCACAGAGACAGTCCAATATTTCTGTACAGCTATTAAGGGGACTCAAATCAACTATTTATCATTTCGCCTTCATACAATGGGCTCAGGATTTGGCTTTAATAACTTAAAAAATCCAGATACTGATACATTTACAGGACTAGCAAGAAGTGATCTTCGTTTGCTTGATATTTCCAATGGATTCATTTTCTCTCTCAATTCTTTAATCTTTGAAAGTCTTCGTAATCTGGAATTTCTAAACCTTTTCAGAAACAAGATAAATCAAATCCAAAAGCAAGCATTTTTTGGCTTGGAAAACCTAGAAATTCTCAATCTCTCAAGTAACCTTTTAGGTGAGTTGTACGATTATACTTTTGAGGGGCTACACAGTATAATGTATATTGATTTACAGCAAAATCATATTGGGATGATTGGTGAAAAATCTTTCAGTAACTTAGTAAATCTGAAAATAATTGATCTCCGAGACAATGCCATTAAAAAACTCCCTTCCTTCCCACATCTGACTACTGCCTTTTTAGGTGACAATAAGCTGATGTCTGTAGCTCACACGGCAATAGCAGCAACACATATTGAATTAGAGAGAAATTGGCTCGCAAACCTGGGTGACCTGTATGTTCTTTTCCAAGTTCCAGGTGTGCAGTATCTCTTCTTAAAACAGAATCGTTTCTCTTACTGTGTGAAACATGTTAATGCTATAGAAAATAGCCAGTTGATTTATATGGATCTAGGAGAAAACATGTTACAGCTTGTGTGGGAGAGAGGTTTATGTTTGGATGGTGTTCAGGTCACTGGTCTAAACTTCAGGGTTCTACACCTGAACAACAACTACCTTAGTGCTCTTCCACAGGAGATTTTTAATGGTCTAACATCTCTAAAAAGACTTAATCTAGCTTCCAACCTATTGTCTCACCTCTCTCTCAGGGTTTTTCCACAAAGCCTAATAAACCTAAACTTGTCTGGAAATCAGCTTTTTTCCCCTAAGCCTGAAGTCTTTATGACTTTGAGTATTCTGGATATAACACATAACAAGTATGTCTGTGACTGTGCTTTAAAAAGCCTACTAGTGTGGCTAAATGAAACCAATGTAACCCTAGCTGGCTCAGAGTCTGACAGGTACTGTGTGTACCCACCTGCA
>GU904975_Oceanodroma_leucorhoa
ATTTTTAGCGTCAGTTCTAATAATTTGTACAAGACAGATGAAATGGCCTGGGCCAAATGCCCAAATCCTTTCAAAAACATTACATTTAACTCACTAGACCTTAGTGAGAATGGCTGGAGCACAGAGAAAGTCCAATATTTCTGTACAGCCATTAAAGGGACTCAGATCGGTTCTTTAATATTTAGCTCTCATACAATGGGTTCGGGATTTGGCTTTAACAATTTAAAAAATCCAGATAATGATACATTTGCAGGACTAGCAAGTAGTGATCTTCATTTGCTTGATATTTCAAATGGTTACATTTTCTCTCTCAATTCTTTAATCTTTCAAAGCCTTGGTAATCTGGAATTGCTGAACCTTTTCAAAAACAAGATAAACGAAATCCAAGAGCAAGCATTTTTTGGCTTGGGAAACCTAAAAATTCTCAATCTCTCCAGTAATCTTTTAGGTGAGCTGTATGATTATACTTTTACAGGTCTAAGTAGTGTCACATATATTGATCTACAGCAAAATCATATTGGGGTGATTCAAGAAAAATCATTCAGTAACTTAGTAAGTCTGAAAACACTTGATCTTCGAGACAATGCCATTAAAAAGCTCCCTTCCTTTCCACATCTTACCTCTGCCTTTTTAGGTGACAATAAACTAATGTCCATAGCTGGCAAAAAACTAGCAGCAACATACCTGGAATTAGAAAGAAATTGGTTGGCAAACGTGGGTGATCTGTACACCCTCTTCAAAGTTCCAGATGTGCAGTATATCTTCTTAAAACAGAATCGCTTCTCCTATTGTGTGAAAAGTGATAACATTATAGCAAATGAACAGTTAATCTATGTGGATCTAGGTGAAAATATGTTACAGCTTGTGTGGGAGAGAGATTTATGTTTGGAT---GTGTTCCATGGACTGTCCAAACTTCAGGTTCTACATCTGAATAACAACTACCTTAGTGCTCTTCCACAGGAGGTTTTTAGAGGTTTAACGTCCCTAAAAAGACTTAATCTAGCTTCCAACCTATTGTCTCATCTTTCTCCTGGGATTTTCCCACAAAGCCTAACAAACCTAAACTTATCTGGAAACATGCTTTTTTCCCCTGATCCTGAAGTCTTTATGACTTTGAGTATTGTGGATATAACACATAATAATTATGTTTGTGACTGTACTTTAAAGAGCCTACTAGTGTGGCTAAATGAAACC------------------------------------------------------
>JQ713180_Perdix_perdix
TTTTTCAGCCTCAGTTCTAACTCTTTGTATAAGACAGATAAAACGGTCTGGGCCAAATGCCCAAATCCTTTCAGAAATATTACATTTAACACACTGGACGTTAGTGAGAATGGCTGGAGCACAGAGACAGTCCAGTATTTCTGCACAGCTATTAAGGGGACTCAAATCAATTATTTATCATTTCGCTTTCATACAATAGGCTCAGGATTTGGCTTTAATAACTTAAAAAATCCAGATAAGGATACATTTACAGGACTAGCAAGAAGTGATCTTCGTTTGCTTGATATTTCCAATGGATTCATTTTCTCTCTCAATTCTTTAATCTTTAAAAGCCTTGGTAACCTGGAATTTCTAAACCTTTTCAGAAACAAGGTAAATCAAATCCAAAAGGGAGCATTTTTTGGGTTGGAAAACCTAAAAATTCTCAATCTTTCAAGTAACCTTTTAGGTGAGTTGTACGATTATACTTTTGAGGGGCTACACAGTATAATGTATATTGATTTACAGCAGAATCATATTGGGATGATTGGTCAAAAATCTTTCAGTAACTTAGTAAGTCTGAAAATAATTGATCTCCGAGACAATGCCTTGAAAAAACTCCCTTCCTTTCCACATCTGACTACTGCCTTCTTAGGTGACAATAAGCTGATGTCTGTAGCTGATACTGCAATAGCAGCAACACATATTGAATTAGAGAGAAATTGGCTCGCAAATCTGGGTGACCTGTATGTTCTTTTCCAAGCTCCAGATATGCAGTACCTCTCCTTAAAACAGAATCGCTTCTCTTATTGTGAAAAACGTGTTAATGCTATAGAAAATAACCAGTTGATTTATATGGATCTAGGAGAAAACATGTTACAGCTTGTGTGGGAGAGAGGTTTATGTTTGGAT---GTGTTCAGGACATTGTCTAAACTTCAGATTCTATTCCTGAACAACAACTACCTTAGTGCTCTTCCACAGGAGATTTTTAGTGGTCTAACATCTCTAAAAATACTTAATCTAGCCTCCAACCTATTGTCTCACCTCCCTCTGGGGGTTTTTCCACGAAGCCTAATAAACCTAAACCTGTCTGGAAACCAGCTTTTTTCCCCCAGGCCTGAAGTCTTTATGACTTTGAGTATTCTGGATATAACACATAACAAGTATGTCTGTGATTGTGCTTTAAAAAGCCTGCTAGTGTGGCTAAATGAAACCAATGTAACCCTAGCTGGCTCAGAGTCTGACAGGTACTGTGTACACCCACCTGCA
>JX502646_Petroica_australis_rakiura
---------------------AATTTGTACAAGACAGAAGATGCGGCGTGGGCCAAGTGCCCCAATCCTTTCAAAAATATTACATTTAGCTCACTAGACCTTAGCAGGAATGGCTGGAGCACAGAGAGTGTCCAGTATTTCTGTACAGCCATTGAAGGGACTCAAATCAGTTCTTTAATATTTAGCCCTCATATAATGGGTTCGGGATTTGGCTTTGATAACTTAAAAAATCCAGATAATTCTACTTTTGCAGGACTAGGAAGAAGTAATCTTAGTTTCTTTGATATTTCACACGGTTACATTTTCTCTCTCAATTCTTTAGTCTTTCAAAGTCTTGGTAGTCTGGAATCACTGAGCCTTTTCAAAAACAAGATAAATCAAATCCAAAGGCGAGCATTTTTTGGCTTGGACAACCTAAAAATTCTCAATCTCTCAAGCAACCTTTTGGGTGAGTTGTACGATTATACTTTTGAGGGTCTATGTAGTGTAATGTATATTGATTTACAGCAAAATCATATTGGGATGATTGATGACAAATCATTCAGGAAACTAGAAAATCTGAAAATAATTGATCTCCGAGACAATGCCATTAAAACACTCCCTTCCTTTCCACATCTGATCTCTGCTTTTTTAGGTGACAATAAGCTAATGTCTGTAGCTGACAGAGCAATAACTGCAACATACCTCGAATTAGAAAGAAACTGGTTGACAGACCTAGGTGACCTGTATCTTCTTTTCCAAGTTCCAGATCTGCAGTATATCTTCCTAAAACAGAACCGATTCTCTTTCTGTGTGAAAAATGCTAATGTTAGAGAAAACAACCAGTTAATATATATGGATCTAGGTGAAAATATGTTACAACTGGTGTGGGAGAGAGATTCATGTTTGGAT---GTGTTTGGGGCACTGGCCAAACTTCAAGTTCTACATCTGAACAACAACTACCTTAGTGATCTTCCACAGGAGATTTTTAGTGGTCTAACATCTCTTAAAAGACTTAACTTGGCTTCCAACCTGTTGTCTCATCTTTCTCCTGGGCTTTTCCCACAGAGCCTAACAAACTTAAACTTATCGGGAAACCAGCTGTTTTCCCCTGAGCCTGAAGTCTTTATGACTTTGAGTATTCTGGATATAACACATAATAAGTATGTCTGTGATTGTGCTTTAAAGAGCCTGCTTGTGTGGCTGAATGAAACCAATGTAACCCTGGCTGGCTCCCCATCTGACAGATACTGTCTGCACCCCCCTGCC
>GU904976_Picoides_pubescens
ATTTTTAGCCTCAGTTCTAATCTGCTTTACAAGACAGATGAAACGGCCTGGGCCAGATGCACAAATCCTTTCAAAAACATCAGGTTTGACTCACTAGACCTTAGTGAAAATGGCTGGAGCACAGAGCAAGTCCAGTATTTTTTTAAAGCCATTGAAGGGACTCAGATTAGTGCTTTAACACTTAGACATCATATCATGGGTTCAGGATTTGGCTTTGATAACTTAAAGAATCCAGACAGCGACACGTTTGCAGGGCTGGCAAGAAGTGATCTTCGTTTGCTTGATATTTCAAATGGCTACATTTTCTCTCTGAATTCCTTGATCTTTAAAGCCCTTGGTAATCTGGAATTGCTGAACCTTTTCAAAAACAAGATAAATCAAATCAAAAGGCAAGCATTTTGGGGCCTGGGTAACCTGAAAATTCTCAATCTCTCAAGCAATCTTTTAGGCGAGTTGTATGATTATACTTTTGATGGTCTACGTAGTGTGACGTACATTGATTTACAGCAAAATCATATTGGGATGATTGCTCAGGAAGCATTCAGGAGGTTGGTAAGTCTGAAAACAATTGATCTCCGAGACAATGCTCTTAAAGACCTCCCTTCCTTTCCACGTCTGACCTCTGCCTTTTTAGGTGACAACAAGCTAACGTCTGTAGCTGACACAGCAATAGCAGCAACACACCTTGACTTAGAAAGAAATTGGTTGGCAAACCTGGGTGAGCTGTATATTCTCTTCCAAGTTCCAGGTGTGCAGTATCTCTTCCTAAAGCAGAATCGCTTCTCTTTCTGTGAGAAAACTGATGGTGCTGTAGGAAACAATCAGTTAATATACATGGATCTAGGTGAGAATATGTTACAGCTCGTGTGGGAGAGAAATTTATGTTTGGAC---GTGTTTGGGGCACTGTCCAAACTTCAGGTTCTACATCTGAATAACAACTACCTTAGTGCTCTTCCACAGGAGATTTTTAGAGGTCTGACATCCCTAAAAAGACTTAATCTAGCTTCCAACCTATTGTCTCATCTTTCTCCTGGGCTTTTTCCACAAAGCCTAACAAACCTGAACTTATCTGGAAACCAGCTTTTTTCCCCTGAGCCTGAAGTCTTTATGACTTTGAGTATTCTGGATATAACACATAATAATTATGTCTGTGATTGTGCTTTACAGAGCCTGCTAGTGTGGCTAAATGAAACC------------------------------------------------------
>NW_002198506_Taeniopygia_guttata
TTTTTTAACCTCGGTTCTAATCAGCTGCACAAAACAGAAGATGTGGCCTGGGCCAAGTGCCCCAATCCTTTCAAAAATATTACATTTAGCTCACTAGACCTTAGTGACAGTGGCTGGAGCACAGAGAGAGTCCAGTATTTCTGCACAGCCATTGAAGGGACTCAAATAAGTTCTTTAATATTTAGCTCTACTATAATGGGTTCAGGATTTGGCTTTAATAACTTTAAAAATCCAGATGATTCTACTTTTGCAGGCCTAGGAAGAAGTAATCTTAGGTTCTTTGACATTTCTCAGGGTTATGTTTTTTCTCTCAATTCTTTAGTCTTTCAAAGTCTTGGCAATCTGGAATCACTGAACCTTTTCAAAAACAAGATAAATCAAATCCAAAGGCAAGCATTTTTTGGCTTGGGCAACCTAAAAATTCTCAATCTCTCAAGTAACCTTTTGGGTGAGTTGTACGATTATACTTTTGAGGGTCTACATAGTGTAATGTATATTGATTTACAGCAAAATCATATTGGGATGATTGGTGGCAATTCATTCAGGAATTTAGTAAATCTGAAAATAATTGATCTCCGAGACAATGCCATTAAAAGACTCCCCTCCTTTCCACATCTGACTTCTGCCTTTTTAGGTGACAATAAGCTAATGTCTATAGACAACATAGCAATAATTGCAACACACCTTGAATTAGAAAGAAATTGGTTGGCAAACCTAGGTGACCTGTATTTTCTTTTCCAAATTCCAGATCTGCAATATATCTTCTTAAAACAGAACCGGTTCTCTTACTGTAAGGAGAGTGCTAATGTTATAGAAAACAATCAGTTAGTATATTTGGATCTAGGTGAAAATATGTTACAGTTGGTGTGGGAGAGAGATTTATGTTTGGAT---GTGTTTGGGGCATTGCCCAAACTTCAGGTTCTACATCTGAATAACAACTACCTTAGTGCTCTTCCACAGGAGATTTTCAGAGGTCTAACATCTCTTAAAAAACTTAACCTGGCTTCCAACCTGTTGTCTCATCTTTCTCCTGGGCTTTTCCCACAAAGCCTAACAAACCTAAACTTATCTGGAAACCAGCTATTTTCCCCTGAGCCTGAAGTCTTTATGACTTTGAGTATTCTGGATATAACACATAATAATTATGTCTGTGATTGTGCTTTAAAGAGCCTGCTAGTGTGGTTGAATGAAACCAATGTAACCCTGGCTGGCTCCCAGTCTGACAGGTACTGTGTGTACCCCCCTGCC
