# Supplementary material for: Episodic Positive Selection in the Evolution of Avian Toll-Like Receptor Innate Immunity Genes
Source: PLoS One. 2014 Mar 3;9(3):e89632. doi: 10.1371/journal.pone.0089632 (PMC3940441; doi:10.1371/journal.pone.0089632)
Supplement: File S1 — Compressed “zip” file containing all ten alignments used in this analysis, in .fas (fasta) format. Sequences are labelled with Genbank accession numbers and species binom; see also Table S1. (ZIP) [file pone.0089632.s012.zip › TLR7.fas]

>KF265315_Apteryx_mantelli
---------------------------------TCCTTGAAGTCTAACAACTTAACTTATATTCCACCCAATTTGTCATCGACTTTAAAGGAATTGTATATTTACAATAACATGATTCAAGTGATTCAAGAACATGACTTAATCGCCCTTCACAATTTAGAAATCCTTGATCTAAGTGGTAATTGCCCACGTTGCTATAATGCCCCATATCCTTGTACTCCCTGCCCCAAAGGCACAATTGAGATACATCCAAAGGCTTTTCAGTCCTTGAAACAATTAAAAATTCTGCGACTTCACAGTAACTCTCTTCAGAGAATACTCAGCAGCTGGTTTGAAAACACCAGGAATCTCAAAGAGCTTGACCTCTCCCAAAATTTCCTTGCAAAGGAGATTGGAGATGCTCAGTTTTTGAAGCTTATTCCTAGCCTTGTAGAGCTGGATCTGTCCTTTAATTTTCAACTGCAGATGTATTCTCCATCCTTGAACCTATCTAAGACATTTTCCTCCCTTGTTAACCTAGAAATCCTGAGGCTCAGGGGTTATGTCTTTAAAGAACTGAAGCAAGAAAATCTAGACCCATTGCTCCATCTTAGAAATCTAACAGTGTTGGATCTTGGGACGAATTTTATCAAAGTTGCTGACCTGAAAGTGTTCAAAAAATTCCCAGCTCTGAAATTCATTGACCTCTCAGTGAATAAAATTTCTCCTTCTTCAGGTGAAAGCAACTGTTACAGATTTTGCCCTAATCCCAGAAATTCAGTAGAGCAGTACAATAGGCAAATATTACAAGATATGCATTATTTCAGGTATGATGAGTATGGGCGAAGTTGCAAGTCCAAAGACAAAGAGGCTGCTTCCTACCGA------------------------------
>KF265316_Callaeas_wilsoni
---------------------TTAGCAATACTATCCCTGAAGTCCAACAACTTAACACATATTCCACCCAATTTGTCATCTTCTTTAAAGGAATTGTATATTTACAACAACAWGATTCAAGAGATTCAAGAACAGGATTTAAGTGGCCTTCACAACCTWGAAATTCTCGACCTAAGYGGCAATTGCCCACGGTGCTATAATGCCCCGTATCCTTGCATTCCCTGTCCCAAGAGCTCRATTCAGATACATTCAAGGGCTTTTGACTCYTTGGAAAAATTAAGAATTTTGCGACTCCACAGTAACTCTCTTCAGAGCATACCCAGCAGCTGGTTTAGAAACATCAAGAATCTCAAAGAACTTGACCTCTCCCAAAATTTCCTCATGAGGGAGATTGGAGATGCTCAGTTTTTGACACTTATCCCCAGCCTTGTGCAGCTTGATCTGTCCTTTAATTTTGAACTGAAGGTGTATTCTCCCTTCTTGAATCTYTCTAAGACMTTTTCTTCTCTCGCTAACCTGGAAACCCTGAGGCTCAAGGGTTATGTCTTCAAAGAACTGAGAGCACAAGATCTACATCCACTGCTCAGTCTTAGGAATCTAACYATGTTGGATCTCGGGACTAATTTTATTAAAATTGCAGACCTGACAGTGTTTGAAGAATTCCCAGCTCTTAAGTTCATTGACCTCTCAGTGAATAAAATTTCTCCTTCTTCAGGGGAAAGCAACTTCTATGGATTTTGCTCTAATCCTGGCCTTTCAGTCGAGCAATACAACAGGCAAGTACGACAAGAGATGCATTATTTCAGGTATGATGTATATGRGCGAAGTTGCCGGACCAAAGACAAAGAGGCTTCTTCCTACCAA------------------------------
>KF265318_Cyanoramphus_novaezelandiae
---------------------------------------------------------------------------TCATCTACATTAAAGGAATTATATATTTACAATAAYAAGATTCAAGTGATTCAAGAACATGACTTGAGTACCCTTCACAACCTAGAAATTCTTGATTTAAGTGGTAACTGCCCACGCTGCTATAATGCCCCATATCCTTGTATTCCCTGCCCCAAGAGCACAATTGAGATACATTCAAAGGCTTTTTATTCCTTGAAAAATTTAAGAATTTTGCGACTTCACAGTAATTCTATTCAGAGCATACCCAGCAGCTGGTTTAAAAACTTAAGGAATCTCAAACAGCTTGACCTCTCCCAAAATTTCCTCATAAAGGAGATTGGAGATGCTCAGTTTCTGAAGTTTATCCCCAGCCTTGTAGAACTTGACCTGTCCTTTAATTTTGAACTGAAGATGTATTCTCCAACCTTGAATTTGTCTAAATCTTTTTCTTCCCTCTCTAACCTGGAAACTCTGAGGCTCAGGGGTTATGTCTTCAAAGAACTGAGAGAAGGAAATCTAGATCCATTGCTCAGTCTTAGAAATCTAACAGTTTTGGATCTTGGGACTAATTTTATTAAAGTTGCTGACCTGAGTGTGTTCAAAAAACTTCCATCTCTTAAACTCATAGACCTCTCAGTGAATAAAATTTCTCCTTCTTCAGATGAAAGCAACTTTTATGGGGTTTGCTCTAATCCTAGGATTTCAGTAGAGCAATACAACAGGCAAGTATTAGAGGAAATGCATTATTTCAAGTATGATGAGTATGGGCGAAGTTGC---------------------------------------------------------------
>KF265319_Mohoua_ochrocephala
------------------------------------------------------------ATTCCACCCAATTTGTCATCTACTTTAAAGGAACTGTATATTTACAACAACATGATTGAAGTGATTCAAGAACAGGATTTAAGTGGCCTTCYCAACCTAGAAATTCTCGACCTTAGTGGCAACTGCCCACGTTGCTATAATGCCCCGTAYCCTTGCATTCCCTGTCCCAAGAGCTCAATTCAGATACATTCAAGGGCGTTTGATTCGTTGGAAAATTTAAGAATTTTGCGACTTCACAGTAACTCTCTTCGGAGCATACCCAGCAGCTGGTTTAAAAACATCAAGAATCTCAAAGAACTTGACCTCTCCCAAAATTTCCTCATGAGGGAGATTGGAGATGCTCAGTTTTTGACATTTATCCCCAGCCTTATGCAGCTTGATCTGTCCTTCAACTTTGAAATGAAGGTGTATTCTCCCTTCTTGAATCTTTCTAAGACATTTTCTTCCCTCTCKAACCTGGAAACCCTGCGGCTCAAGGGTTATGTCTTTAAAGAACTGAGAGCACAAGATCTACAACCACTGCTCCGTCTTCGGAATCTAACCATGTTGGATCTGGGGACTAATTTTATTAAAGTTGCAGACCTGACGGTGTTTGAAGAATTCCCAGCTCTTAAGTTCATTGACCTCTCAGTGAATAAAATTTCTCCTTCTTCAGGGGAAAGCAACTTCTAYGGATTTTGCTCTAATCCTGGCATTTCAGTCGAGCAGTACAACAGGCAAGTACGACAGGAGATGCATTATTTCAGGTATGATGTGTATGRGCGAAGTTGCCGTTCCAAAGACAAAGAGGCTTCTTCCTACCARTCCTTRGTTAAGGAAGATTGCCTTAACTAC
>KF265320_Notiomystis_cincta
---------------------TTGACCATATTATCCCTGAAGTCCAACAACTTAACCCGTATTCCACCCAATTTGTCGTCTACTTTAAAGGAATTGTATATTTACAACAACATGATTGAAGAGATTCAAGACCAGGATTTAAGTGGCCTTCCCAACCTAGAAATTCTCGACCTAAGTGGCAATTGCCCACGTTGCTATAACGCCCCGTATCCTTGCATTCCCTGTCCCAAGAGCTCGATTCAGATCCATTCGGCAGCTTTTGACTCCTTGGAAAATTTAAGAGTTTTGCGACTTCACAGTAACTCTCTTCAGAGCGTACCCAGCAGCTGGTTTAAAAACATCAGGAACCTCAAAGAACTTGACCTCTCGCAAAATTTCCTCATGAGGGAGATTGGAGATGCTCAGTTTTTGACATTTATCCCCAGCCTTGTGCACCTTGATCTGTCCTTTAATTTTCAACTGAAGATGTATTCTCCCTTCTTGAATCTTTCGAAGACATTTTCTTCCCTCTCAAACCTGGAAACCCTGAGGCTCAAGGGTTATGTCTTTAAAGAACTGAGAGCACAAGATCTACATCCACTGCTCAGTCTTAGGAATCTAACCATGTTGGATCTCGGGACTAATTTTATTAAAGTTGCAGATCTGACGGTATTTGAAAAATTCCCAGCTCTTAAGTTCATTGACCTCTCCGTGAATAAAATTTCTCCTTCTTCAGGGGAAAGCAACTTCTGTGGATTTTGCTCTAATCCTGGCATTTCAGTTGAGCAATACAACAGGCAAGTACAACAAGAGATGCATTATTTCAGGTATGATGTGTATGRGCGAARTTGCCRTTCCAAAGACAAAGAGGCTTCTTCCTACCAATCTCTAGTTAAGCAAGAT------------
>KF265322_Philesturnus_carunculatus
------------------AAGTTAGCAATACTATCCCTGAAGTCCAACAACTTAACACATATCCCACCCAATTTGTCRTCTACTTTAAAGGAATTGTATATTTACAACAACATGATTCAAGAGATTCAAGAACAGGATTTAAGTGGCCTTCCCAACCTAGAAATTCTCGACCTAAGCGGCAATTGCCCACGGTGCTATAATGCCCCGTATCCTTGCATTCCCTGTCCCAAGAGCTCGATTCAGATACATTCCAGGGCTTTTGACTCCTTGGAAAATTTAAGAATTTTGCGACTCCACAGTAACTCTCTTCAGAGCATACCCAGCAGCTGGTTTAGAAACACCAAGAATCTCAAAGAACTTGACCTCTCCCAAAATTTCCTCATGAGGGAGATTGGAGATGCTCGGTTTTTGACACATATCCCCAGCCTTGTGCAGCTTGATCTGTCCTTTAATTTTGAACTGAAGGTGTATTCTCCCTTCTTGAATCTTTCTAAGACATTTTCTTCTCTCGCTAACCTGGAAACCCTGAGGCTCAAGGGTTATGTCTTCAAAGAACTGAGAGCACAAGATCTACATCCACTGCTCAGTCTTAGGAATCTAACCATGTTGGATCTCGGGACTAATTTTATTAAAATTGCAAACCTGACAGTGTTTGAAGAATTCCCAGCTCTTAAGTTCATTGACCTCTCAGTGAATAAAATTTCTCCTTCTTCAGGGGAAAGCAACTTCTATGGATTTTGCTCTAATCCTGGCCTTTCAGTCGAGCAATACAACAGGCAAGTACGACAAGAGATGCATTATTTCAGGTATGATGTRTATGRGCGAAGTTGCCGGTCCAAAGACAAAGAGGCTTCTTCCTACCAATCTTTAGTTAAGGAAGATTGCCTTAACTAY
>KF265323_Porphyrio_hochstetteri
GCCTTTCTGGAGCTGAAAAAATTAACAATACTATCTCTGAAGTCTAATAACTTAACTCATATTCCACCCAATTTGTCATCTACTTTAAAGGAACTGTATATTTACAATAACATGATTCAAGAAATTCAAGAACATGATTTAAGTGCCCTTCACAACCTAGAAATTCTTGATCTAAGTGGCAATTGCCCACGTTGCTACAATGCCCCATATCCTTGTATTCCCTGCCCCAATAACACAATTGAGATACATTTAAAGGCTTTTTATTCCTTGAAAAAATTGAGAATTTTGCGACTTCACAGCAACTCTCTTCAGAGCATACCCAGCAGCTGGTTTGAAAACATCAGGAATTTGAAAGAGCTTGACCTCTCACAAAATTTCCTCATAAAGGAGATTGGAGATGCTCAGTTTTTGAAATTTATCCCAAACCTTGTAGCGCTTGATCTGTCCTTTAATTTTGAAGTGAAGATGTATTCTCCAACCTTGAATCTGTCTAAGACGTTTTCTTCCCTCTCTCACCTGGAAACCCTGAGGCTTAGGGGGTATGTCTTTAAAGAACTGAAAGAGGAAAATCTAGTTCCACTACTCAGTCTTAGAAATTTGACAGTGTTGGATCTTGGGACTAATTTTATTAAAATTGCTGACCTGAGAGTGTTCAAAAAATTCCCAGCTCTTAAACTCATAGACCTCTCAATGAACAAAATTTCTCCTTCTTCAAGTGACAGCAACTGTTACGGGTTTTGTTCTAATCCTGGGATTTCAGTAGAGCAATACAACAGGCAAGTATTACAAGAGATGCATTATTTCAGGTATGACGAGTATGGGCGAAGTTGCAGGTCCAAAGACAAAGAGGCTGCTTCCTACCAATCTTCTGTTAAGGAAGAGTGCTTGAAATAT
>KF265324_Strigops_habroptilus
---------------------------------------------------------------------------------------------------------------------------------------GACTTAAGTGCCCTTCACAACCTAGAAATTCTTGATTTAAGTGGTAACTGCCCACGCTGCTATAATGCCCCATATCCTTGTATTCCCTGCCCGAAGAGCACAATTGAGATACATTCAAAGGCTTTCTATTCCTTGAAAAATTTAAGAATTTTGCGACTTCACAGTAACTCTATTCAGAGCATACCCAGTAGCTGGTTTAAAAACACCAGGAATCTCAAAAAGCTTGACCTCTCCCAAAATTTCCTCATAAAGGAGATTGGAGATGCTCAGTTTTTGAAGTTTACCCCCAGCCTTGTAGAGCTTGACCTGTCCTTTAATTTTGAACTGAAGATGTATTCTCCATCCTTGAATTTGTCTAAGTCATTTTCTTCCCTCTCTAACCTGGAAACCCTGAGGCTCAGGGGTTATGTCTTCAAAGAACTGAGAGAAGGAAATCTAGATCCATTGCTCAGTCTTAGAAATCTAACAATTCTGGATCTCGGGACTAATTTTATTAAAGTTGCTGACCTGAGTGTGTTCAAAAAATTCCCAGCTCTTAAACTCATAGACCTCTCAGTGAATAAAATTTCTCCTTCTTCAGGTGAAAGCAACTTTTATGGGTTTTGCTCCAATCCTAGGATT------------------------------------------------------------------------------------------------------------------------------------------
>KF265325_Xenicus_gilviventris
GCCTTTCTGGAGCTGAAAAAATTAACAATACTVTCCCTGAAGGCCAACAACYTAACGCATATTCCCCCCAATCTGTCATCTACCTTAAAGGAATTGTACATTTACAACAACATGATTGAAGTGATCGAAGAACATGATTTGAGTGCCCTTCCCAACCTAGAAATTCTTGATCTAAGTGGCAATTGCCCACGTTGCTACAATGCCCCTTATCCTTGTACTCCCTGCCCTAAGATCTCGATTGAGATACATGCAAAGGCTTTTGATTCCTTGAAAAGTTTAAGAATTTTGCGACTTCACAGTAACTCTCTTAGGAGCATACCCAGTAGCTGGTTTAAAAACATCAAGAATCTCAAAGAGCTGGACCTCTCCCAAAATTTCCTTATGAAGGAGATTGGAGATGCTCAGTTTTTGAAGCTTATCCCTAGCCTTGTGGAGCTGGATCTSTCCTTTAATTTTGAATTGAAGATGTATTCTCCCTTCTTGAATCTRTCTGAGACATTTGCTTCCCTCTCYARCCTGGAAACCCTGAGGCTCAAGGGTTATGTCTTCAAAGAACTGAGAGCAAGAGACCTACACCCACTGCTCAGTCTTAGGAATCTAACTGTGTTGGATCTGGGGACTAATTTTATTAAAGTTGCAGACCTAACAGTGTTCAAAGAATTCCCAGCTCTTAAGTTCATAGACCTGTCAGTGAATAAAATTTCTCCTTCTTCAGGGGAAAGCAACTTCGATGGATTTTGTTCTAATCCTAGGATTTCAGTAGAGCAATAYCACAGGCAAGTACTACAAGAGATGCATTATTTCAGGTATGATKTMTATGRRCGAARTTGCCGTTCCAAAGACAAAGAAGCTGCGTCTTACCAATCTTCA------------------------
>GU904982_Accipiter_cooperii
GCCTTTCTGGAGCTGAAAAAATTAACAATACTATCCCTGAAGTCTAACAACTTAACTCATATCCCACCCAATTTGTCATCTACTTTAAAGGAATTGTATATTTACAATAACATGATTCAAGTGATTGAGGAACATGATTTAAGTGCCCTTCACAACCTAGAAATTCTTGATCTAAGTGGTAATTGCCCACGTTGCTACAATGCCCCGTATCCTTGTATTCCCTGCCCAAAGAGCACAATTGAGATACACTCAAAGGCTTTTTATGCCTTGAAAAATTTAAGAACTCTGCGACTTCACAGTAACTCTCTTCATAGCATACCCAGCAGCTGGTTTAAAAACACCAGGAATCTCAAAGTGCTCGACCTCTCCCAAAATTTCCTTATAAAGGAGATTGGAGATGCTCAATTTTTGAAGTTTATCCCCAGCCTTGTAGAGCTTGATCTGTCCTTTAATTTTGAACTGAAGATGTATTCACCATCCTTGAATCTGTCTAAGACATTTTCCTTCCTCTCTAACTTGGAAACCCTCAGGCTCAGGGGTTATGTCTTTAAAGAACTGAGAGAAGGAAACCTAGATCCATTGCTCAGTCTTARAAATCTAACAGTGTTAGATCTTGGGACTAATTTTATTAAAGTTGCTGACCTGAGAGTGTTCAAGGAATTCCCAGCTCTTAAACTCATAGACCTCTCAATGAATAAAATTTCTCCTTCTTCAGGTGAAAGCAACTTTTATGGATATTGCTCTAACCATAGGATTTCAGTAGAACAATACACAAGGCAAGTATTACAAGAGCTGCATTATTTCAGGTACGATGAGTATGGGCGAAGTTGCAGGTCCAAAGACAAAGAGGCTGCTTCCTACCAATCTTCAGTTAAGGAAGAGTGCCTG------
>GU904980_Amazona_albifrons
GCCTTTCTGGAGCTGAAAAAATTAACAATATTATCCCTGAAGTCTAACAACTTAACTCATATTCCACCCAATTTGTCATCTACATTAAAAGAATTATATATTTACAATAACAAGATTCAAGTGATTCAAGAACATGACTTGAGTACTCTTCACAACCTAGAAATTCTTGATTTAAGTGGTAACTGCCCACGCTGCTATAATGCCCCATATCCTTGTATTCCCTGCCCCAACAGCACAATTGAGATACATTCAAAGGCTTTTTATTCCTTGAAAAATTTAAGAATTTTGCGACTTCACAGTAACTCTATTCAGAGCATACCCAGCAGCTGGTTTAAAAACTTAAGGAATCTCAAACAGCTTGACCTTTCCCAAAATTTCCTCATAAAGGAAATTGGAGATGCTCAGTTTCTGAAGTTTATCCCCAGCCTTGTAGAGCTTGACCTGTCCTTTAATTTTCAACTGAAGACGTATTCTTCAACCTTGAATTTATCTAAGTCTTTTTCTTCCCTCTCTAACCTGGAAACCCTGAGGCTCAGGGGTTATGTCTTCAAAGAACTGAGTGAAGGAAATCTAGATCCATTGCTCAGTCTTAGAAATCTAACAGTTTTGGATCTCGGGACTAATTTTATTAAAGTTGTTGATCTGAGTGTGTTCAAAAAATTCCCATCTCTTAAACTCATAGACCTCTCAGTGAATAAAATTTCTCCTTCTTCAGGTGAAAGCAACTTTCACGGGTTTTGCTCTAATCCTCGGATTTCAGTAGAGCAATATAACAGGCAAGTATTGGAGGAAATGCACTATTTCAGGTATGATGAGTACGGGCGAAGTTGTAGGTCCAAAGACAAAGAGGCTGCTGACTACCAATCTGCAGTCAAAAAAGACTGCCTA------
>JQ910168_Anser_cygnoides
GCCTTTCTGGATCTGAAAAATTTGACAGTACTGTCCCTGAAGTCTAACAACTTAACTCATATTCCACCCAACTTGTCCTCTACTTTAAAGGAATTGTATATTTACAATAACATAATTCAAGAGGTTCAGGAATACGATTTAAGTGCCCTTCACAACCTAGAAATTCTTGATCTCAGTGGTAACTGCCCACGTTGCTATAATGCCCCATATCCTTGTATTCCCTGCCCCAATAACGCACTTAAGATACATTCAAAGGCTTTTTATTCCTTGAAAAAATTAAGAATTTTGAGACTTCACAGTAACTCTCTTCAGAGTATACCCAGCAGCTGGTTTAAAAACACCAGGAATCTCAAAGAGCTTGACCTCTCCCAAAATTTCCTCATGAAGGAGATTGGAGATGCTCAGTTTTTGAAGTTTGTCCCCAGACTTGTAGAGCTGGATCTGTCCTTTAATTTTGAACTGCAGATGTATTCTCCGTCCTTGAACCTGTCTAAGACATTTTCTACCCTCTCAGATCTGGAAATCCTGAGGATCAGGGGTTATGTCTTTAAAGAACTGAAAAAAGAAAATCTATTTCCATTGCTCAAGCTTAGAAATCTAACAGTGTTGGATCTTGGAACTAATTTTATTAAAGTTGCTGACCTAACAGTGTTCAAGAAATTCCAAGCTCTTAAAGTCATAGATCTGTCAGTGAATAAAATTTCTCCTTCTTCAAGTGAAAGCAACTCTTATGGAATTTGCTCTAATCCCAGGATTTCAGTAGAGCAACGCAACAGGCAAGTTTTACAAGAGATGCATTATTTCAGGTATGATGAGTATGGCCGAAGTTGCAAGTCCAAAGACAAAGAGGCTAATTCCTACCGACCTTCAGTTAATAGGGATTGTCTGGATTAT
>GU904828_Carpodacus_mexicanus
GCTTTCCTGGGACTGAAAAAGTTAACAGTTCTATCCCTGAAGTCCAACAACTTAACACAAGTGCCACCCAATTTGTCATCTACTTTAAAGGAATTGTATATTTACAACAACATGATTCAAGAGATTCAAGAACAGGATTTAAGTGGCCTTCCCCACCTAGAAATTCTTGACCTAAGTGGCAATTGCCCACGTTGCTATAATGCCCCATATCCTTGCATTCCCTGTCCCAAGAGCTCAATTCAGATACATTCAAAGGCTTTTGACTCCTTGGAACATTTAAGGATTTTGCGGCTTCACAGTAACTCTCTTCAGAGCATACCCAGCAGCTGGTTTAAGAACATCAAGAATCTCAAAGAACTTGACCTCTCCCAAAATTTCCTTGTGAGGGAGATTGGAGATGCCCAGTTCTTGACACTTCTCCCCAGCCTTGTGCAGCTTGATCTGTCCTTTAACTTTGAGCTGAAGGTGTATTCTCCCTACTTGAAGCTTTCTAAGACATTTTCCTCCCTCTCTAACCTGGAAACCCTGAGGCTCAAGGGTTATGTCTTTAAAGAACTGAGGGCACAAGATCTACAACCACTGCTCAGTCTTAGGAATCTAACCATGTTGGATCTGGGGACTAATTTTATTAAAGTTGCAAACATGACAGTGTTTGGAGAATTCCCAGCTCTTAAGTTCATTGACCTCTCTGTGAATAAAATTTCTCCTTCTTCAGGGGAAAGCAACTTCTATGGATTTTGCTCTAATCCTGGCATTTCAGTAGAGCAATACAACAGGCAAGTACTACAAGAGATGCATTACTTCAGGTATGATGTGTACGGGCGAAGTTGCCGTTCTAAGGACATAGAGGTTTCTTCCTACCAATCTTTAGTTAAGGAAGATTGCCTTAACTAT
>AB553582_Coturnix_japonica
GCCTTTCTGAATCTGAAAAATTTGACAGTACTATCCCTCAAGTCTAATAACTTAACTTTTATTCCACCCAACTTGTCTTCAACTTTAAAGGAATTGTATATTTACAATAACAGAATTCAAGAGGTTCAGGAACATGATTTAAGTACCCTTTACAACCTAGAAATTCTTGATCTCAGTGGCAATTGCCCACGTTGCTATAACGCCCCATATCCTTGTACTCCCTGCCCCAATGTCTCAATTAAGATTCATTCAAAAGCTTTTTATTCCTTGAAAAAATTAAGAGTTTTGAGACTTCATAGTAACTCTCTTCGGAGTATACCAAGCAGCTGGTTTAAAAACATCAAGAATCTCAAAAATCTTGACCTCTCTCAAAATTTCCTCATAAAGGAGATTGGAGACGCTCAGTTTTTGAAGCTTATCCCCAGTCTTGTAGAGCTGGATTTGTCCTTTAATTTTGAATTGCAGATGTATTCTCCATCCTTGAATCTGTCCAAGACATTTTCTTCCCTCTCTAACCTGGAAATCCTAAGAATCAAGGGTTATGTGTTTAAAGAACTGAGAGAAGGAAATCTAGATCCATTGCTCAGTCTTAAAAATCTGACAGTATTGGATCTTGGGACTAATTTTATCAAAATTGCTGACCTAAGAGTGTTCAAGAAATTCCAAGCCCTAAAAGTCATAGATCTCTCAGTGAATAAAATTTCTCCTTCTTCGGGTGAAAGTAACATTTATGGATTTTGCTCTGATCCCAGGATTACAGTAGAGCAATACAGCAGGCAAGTTTTACAAGAGATGCATTACTTTAGGTATGATGAGTATGGTCGAAGTTGCAAGTCCAAAGACAAAGAGGCTGACTCCTATCAACCTTCAGTCAATGGAGACTGCATGAGTTAT
>GU904977_Dromaius_novaehollandiae
GCCTTTCTGGACCTGAAAAATTTAACAATACTGTCCTTGAAGTCTAACAACTTAAGTTATATTCCACCCAAATTGTCATCGACTTTAAAGGAATTGTATATTTACAACAACATGATTCAAGTGATTCAAGAGCATGACTTAATTGCCCTTCACAACCTAGAAATCCTTGATCTAAGTGGTAATTGCCCACGTTGCTATAATGCCCCATATCCTTGTACTCCCTGCCCCAAAGGGACAATTGAGATACATCCAAAGGCTTTCCAATCCTTGAAACAATTAAAAATTCTGCGACTTCACAGTAACTCTCTTCAGAGAATACTCAGCAGCTGGTTTGAAAACACCAAGAATCTCAAACAGCTTGACCTGTCCCAAAATTTCCTTGCAAAGGAGATTGGAGATGCTCAGTTTTTGAAGCTTATTCCTAGCCTTGTAGAGCTGGATCTGTCCTTTAATTTTCAACTGCAGATGTATTCTCCATCCTTGAACCTATCTAATACATTTTCCTCCCTTGTTAACCTAGAAACCCTGAGGCTCAGGGGTTATGTCTTTAAAGAACTGAAGCAAGAAAATCTAGATCCATTGTTCAATCTTACAAATCTAACAGTGTTGGATCTTGGGACTAATTTTATCAAAGTTGCTGACCTGAAAGCGTTCAAAAAATTCCCAGCTCTGAAATTCATTGACCTCTCAGTGAATAAAATTTCTCCTTCTGGAGGTGAAAGCAACTGTTATGGATTTTGCCCTGATCCCAGAATTTCAGTAGAGCAGTACAATAGGCAAATATTACAGGATATGCATTATTTCAGGTATGATGAGTATGGGCGAAGTTGCAAGTCCAAAGACAAAGAGGCTGCTTCCTACCAACCTTTGGTTAATGAGGATTGCTTG------
>GU904923_Falco_naumanni
---------------------------------------------------------------------------------------------------------------------------------------------------------------------------CTGAGTGGTAATTGCCCACGTTGTTATAATGCCCCATATCCTTGTATACCCTGCCCCAAAAGCACAATTGAGATACATTCAAAGGCTTTTTATTCCTTGAAAAATCTAAGAATTTTGCGACTTCACAGTAATTCTCTTCAGAGCATACCCAGCAGCTGGTTTAAAAACATCAGGAATCTCAAAGAGCTTGACCTCTCCCAAAATTTCCTCATGAAGGAGATTGGAGATGCTCAGTTTCTGAAATTTATCCCCAGCCTTGTAGGGCTTGATCTGTCCTTTAATTTTGAACTGAAGATGTATTCCCCATCCTTGAATCTCTCCAAGACGTTTTCCTCCCTATCTAACCTGGAAACCCTGAGACTCAGGGGCTATGTCTTTAAAGAACTGAGAGAAGGAAATCTAGATCCATTGCTCCGTCTTAGAAAACTAAAAGTGCTGGATCTTGGGACTAACTTTATTAAAGTTGCTGACCTGGGAGTATTCAAGGAATTCCCAGCTCTCAAACTCATAGACCTCTCAGTGAACAAAATTTCTCCTTCTTCAAGTGAAAACAACTTTTATGGATTTTGCACTAATCCTAGGATTTCAGTAGAGCAATACAACAGGCAAGTATTACAGGAGATGCATTATTTCAGGTATGATGAGTATGGGCGAAGTTGCAGATCCAAAGACAAGGAGGCTGCTTCATACAAATCTTCAGTTAAGGAAGAGTGCCTGAAATAT
>NM_001011688_Gallus_gallus
GCCTTTCTGAATCTGAAAAATTTGACAGTACTATCCCTGAAGTCTAACAACTTAACTTTTATTCCACCCAACTTATCTTCAACGTTAAAGGAATTGTATATTTACAATAACAGAATTCAAGAGGTTCAGGAACATGATTTAAGTAACCTTTACAACCTAGAAATTCTTGATCTCAGTGGCAATTGCCCACGTTGCTATAACGCCCCATATCCTTGTACTCCCTGCCCTAATATCTCAATTAAGATTCATTCAAAGGCTTTTTATTCCTTGAAAAAATTAAGGATTTTGAGACTTCACAGTAACTCTCTTCAGAGTATACCAAGCAGCTGGTTTAAGAACATCAAGAATCTCAAAAATCTTGACCTCTCCCAAAATTTCCTCATAAAGGAGATCGGTGACGCTGAGTTTTTGAAGCTTATCCCCAGTCTTGTAGAGCTGGATCTGTCCTTTAATTTTGAATTGCAGATGTATTCTCCATTCTTGAATCTGTCTAAGACATTTTCATGCCTCTCTAACCTGGAAACCCTAAGAATCAAGGGTTATGTCTTTAAAGAACTGAGAGAAGAAAATCTAGATCCATTGCTCAATCTTAGAAATCTGACGGTGTTGGATCTTGGGACTAATTTTATTAAAATTGCTGACCTAAGGGTGTTCAAGAAATTCCGATCCCTTAAAATCATAGATCTATCAATGAATAAAATTTCTCCTTCTTCAGGTGAAAGTAACTTTTATGGATTTTGCTCTGATCACAGGATCACAGTAGAGCAATACAGCAGGCACGTTTTACAAGAGATGCATTACTTTAGGTATGATGAATATGGTCGAAGTTGCAAGTCCAAAGACAAAGAGGCTGATTCCTACCAACCTTTAGTCAATGGAGATTGCATGAGTTAT
>GU904981_Oceanodroma_leucorhoa
GCCTTTCTGGAGCTGAAAAAATTAACAATACTATCCCTGAAGTCTAACAACTTAACTCATATTCCACCCAATTTGTCATCTACTTTAAAGGAATTGTATATTTACAACAACATGATTCAAGTGATTCAAGAACATGATTTAAGTGCCCTTCACAACTTAGAAATTCTTGATCTAAGTGGTAATTGCCCACGCTGCTATAATGCCCCATATCCTTGNATTCCCTGCCCCAAAAGCACAATTGAGATTCATACAAAGGCTTTTTATTCCTTGAAAAATTTAAGAATTTTGCGACTTCACAGTAACTCTCTTCAGAGCATACCCAGCAGCTGGTTTAAGAACATCAGGAATCTCAAAGAGCTTGACCTCTCCCAAAATTTCCTCATAAAAGAGATTGGAGATGCTCAGTTTTTGAAGTTTATCCCCAACCTTGTAGAGCTTGATCTGTCCTTTAATTTTGAACTGCAGATGTATTCTCCATCCTTGAATCTGTCTAAGACATTTTCCTCCCTCTCTAACCTGGAAACCCTGAGGCTCAGGGGTTACGTCTTTAAAGAACTGAGAGAACGAGATCTAGATCCATTGCTCAATCTTAGAAATCTAACAGTGTTGGATCTCGGGACTAATTTTATTAAAGTTGCTGACCTGAGAGTGTTCAAAGAATTCCCAGCTCTTAAATTCATAGACCTCTCGGTGAATAAAATTTCTCCTTCTTCAGGTGAAAGCAACTTTTATGGATTTTGCTCTAATCCTAGGATTTCAGCAGAGCACTACAACAGGCAAGTATTGCAAGAGATGCATTATTTCAGGTATGATGTGTACGGGCGAAGTTGCAGGTCCAAAGACAAAAAGGCTGCTTCCTACCAATCTTCAGTTAAGGAAGACTKCCTG------
>JQ713178_Perdix_perdix
GCCTTTCTGAATCTGAAAAATTTGACAGTACTGTCCCTGAAGTCTAACAACTTAACTTTTATTCCACCCAATTTGTCTTCAACTTTAAAGGAATTGTATATTTACAATAACAGAATTCAAGAGGTTCAGGAACATGATTTAAGTACCCTTCACAACCTAGAAATTCTTGATCTCAGTGGCAATTGCCCACGTTGCTATAACGCCCCATATCCTTGTACTCCTTGCCCTAATATCTCAATTAAGATTCATTCAAAGGCTTTTTATTCCTTGAAAAAATTAAGAATTTTGAGACTTCACAGTAACTCTCTGCGGAGTATACCAAGCAGCTGGTTTAAAAACATCAAGAATCTCAAAGATCTTGACCTCTCCCAAAACTTCCTCATAAAGGAGATTGGAGACGCTCAGTTTTTGAAGCTTATCCCCAGTCTTGTAGAGCTGGATCTATCCTTTAATTTTGAATTGCAGATGTATTCTCCGTCCTTGAATCTGTCTAAGACATTTTCCTCCCTTTCTAACCTGGAAACCCTAAGAATCAAGGGTTATGTCTTTAAAGAACTGAGAGAAAGAAATCTAGATCCAATACTCAGTCTCAGAAATCTGACAGTGTTGGATCTTGGGACAAATTTTATTAAAATTGCTGACCTAAGAGTGTTCAAGAAATTCCCAGCTCTCAAAATCATAGATCTCTCAGTGAATAAAATTTCTCCTTCTTCAGGTGAAAGTAACTTTTATGGATTTTGCTCTGACCCCAGGATTACAGTAGAGCAGTACAACAGGCAAGTTTTACAAGAGATGCATTACTTTAGGTACGATGAGTATGGTCGAAGTTGCAAGTCCAAAGACAAAGAGGCAGATTCCTACCAACCTTCAGTCAATGGAGATTGCACGAGTTAT
>JX502658_Petroica_australis_rakiura
GCCTTTTTGGGGCTGAAAAAGTTAACAATACTATCCCTGAAGTCCAACAACATAACACACATTCCACCCAATTTGTCGTCTACTTTAAAGGAATTGTATATTTACAACAACAAGATTCAAGAGATTCAAGAACAGGATTTAAGTGGCCTTCCCAACCTAGAAATTCTCGACCTAAGTGGCAATTGCCCACGTTGCTATAATGCCCCGTATCCTTGCATTCCCTGTCCCAAGAGCTCAATTCAGATACATTCAATGGCTTTTGACTCCTTGGAAAATTTAAGGGTTTTACGACTTCACAGTAACTCTCTTCGGACCATACCCAGCAGCTGGTTTAAAAACACCAAGAATCTCCAGGAACTTGACCTCTCCCAAAATTTCCTCATGAGGGAGATTGGAGATGCTCAGTTTTTGACATTTCTCCCCAGCCTTGTGCAGCTTGATCTGTCCTTTAATTTTGAACTGAAGGTGTATTCTCCATTCTTGAATCTTTCTAAGACATTTTCTTCTCTCTCTAACCTGGAAACCCTGAGGCTCAAGGGATATGTCTTTAAAGAACTGAGAGCACAAGATCTACATCCACTGCTCAGTCTTAGGAATCTAACGATGTTGGATCTCGGGACTAATTTTATTAAAGTTGCAGACCTGACAGTGTTTGAAGAATTCCCAGCTCTCAAGTTCATTGACCTATCAGTGAATAAAATTTCTCCATCTTCAAGAGAAAGCAATTTCGATGGATTTTGCTCTAATCCTGGCATTTCAGTTGAGCAATACAACAGGCAAGTACAACAAGAGATGCATTATTTCAGGTACGATGTGTATGGGCGTAGTTGCCGTTCCAAAGACAAAGAGTATTCCTCATACCAATCTTTAGTTAAGGAAGAATGCCTTAGCTAT
>GU904983_Picoides_pubescens
GCCTTTCTGGAGCTGAAAAAATTAACAGTTCTGTCCCWGAGGTCTAACAACCTAACTCATATTCCATCCAATTTATCCTCTACTTTAAAGGAATTGTATATTTACAATAACATGATTCAGGTGATTCAAGAACAGGATTTAAGTGCCCTTTACAACCTAGAAATTCTTGATCTAAGTGGCAATTGCCCACGTTGCTATAATGCCCCATATCCTTGTGTTCCTTGCCCCAAGAGCACAATTGAGATACATTCAAAGGCTTTTTATTCATTGAAAAACTTAAGAACTTTGCGACTGCACAGTAACTCTCTTCAGAGCATACCCAGCAGCTGGTTTAAAACTACCAGGAATCTCAAAACCCTTGACCTCTCCCAAAACTTTCTCTTAAAGGAGATTGGAGATGCTCAGTTTTTGAAGTTTATTCCCAGCCTTGTAGACCTTGATCTCTCCTTTAATTTTGAAGTGAAGATGTATTCTCCATCCTTGAATCTGTCTAAGACATTTTCTTCCCTCACTAGTCTGGAAACTCTGAGGGTCAGGGGTTATGTCTTTAAAGAACTGAGAGAAGAAAATCTGGATCCACTGCTCAGTCTGAGAAATCTAACAGTGCTGGATCTTGGGACTAATTTTATTAAAGTTGCTGACCTAAGAGTGTTCAGGAAATTTCCATCTCTTAAACTCATAGACCTCTCAGTGAATAAAATTTCTCCTTCTTCAGGTGAAAACAGCCTTTATGGATTTTGCTCTAGTCCTAGCGTCTCAGTAGAACAGTACAACAGGCAACTATTACAAGAGATGCATTATTTCACGTACGATGTGTATGGGCGAAGCTGCAGGTCCAAAGATAAAGAGGYTKCTTCCTGCCAATCTCCAGTTAAGCAAGACTGCCTG------
>XM_003203086_Meleagris_gallopavo
GCCTTTCTGAATCTGAAAAATTTGACAGTACTATCCCTGAAGTCTAATAACTTAACTTTTATTCCACCCAATTTGTCTTCAACTTTAAAGGAATTGTATATTTACAATAACAGAATTCAAGAAGTTCAGGAACATGATTTAAGTACCCTTCACAACCTAGAAATTCTTGATCTCAGTGGCAATTGCCCACGTTGCTATAACGCTCCGTATCCTTGTACTCCCTGTCCTAATATCTCAATTAAGATTCATTCAAAGGCTTTTTATTCCTTGAAAAAATTAAGAATTTTGAGACTTCACAGTAACTCTCTTCGGAGTATACCAAGCAGCTGGTTTAAAAACATCAAGAATCTCAAAAACCTTGACCTCTCCCAAAACTTCCTCATAAAGGAGATTGGAGATGCTCAGTTTTTGAAGCTTATCCCCAGTCTTGTAGAGCTGGATCTGTCCTTTAATTTTGAATTGCAGATGTATTCTCCATCCTTGAATCTGTCTAAGACGTTTTCCTCCCTCTCTAACCTGGAAACCCTAAGAATCAAGGGTTATGTCTTTAAAGAACTGAGAGAAGGAAATCTAGATCCATTACTCAGTCTTAGAAATCTGACAGTGTTGGATCTTGGGACTAATTTTATTAAAATTGCTGACCTAAGAGTGTTCAAGAAATTCCAAGCTCTCAAAATCATAGATCTCTCACTGAATAAAATTTCTCCTTCTTCAGGTGAAAGTAACTTTTATGGATTTTGCTCTGATCCCAGGATTACAGTAGAGCAATATAGCAGGCAGGTTTCACAAGAGATGCATTACTTTAGGTATGATGAGTATGGTCGAAGTTGCAAGTCCAAAGACAAAGAGGCTGATTCCTACCAACCTTCAGTCAATGGAGATTGCATGAGTTAT
>NW_002197669_Taeniopygia_guttata
GCCTTCCTGGCACTGAAAAAGTTAACAATACTATCCCTCAAGTCCAACAACATAACACAAATCCCACCCAATTTGTCATCTACTTTAAAGGAACTGTACATTTACAACAACAGGATTCAAGAGATTCGAGAACAGGATTTCAGTGGCCTTCTCAACCTAGAAATTCTCGACCTAAGTGGCAATTGCCCACGTTGCTATAATGCCCCATATCCTTGCATTCCCTGTCCCAAGAGCTCGATTCAGATACATTCAAAGGCTTTTGACTCCTTGGAAAACTTAAGGATTTTGCGGCTTCACAGTAACTCTCTTCAGAGCGTACCCAGCAGCTGGTTTAAAAACATCAAGGATCTCAAAGAACTTGACCTCTCCCAAAATTTCCTCATGAGGGAAATTGGAGATGCTCAGTTCCTGACATTTCTTCCCAGCCTTGTGCAGCTTGATCTGTCCTTTAACTTTGAACTGAAGGTGTATTCTCCTTTCTTGAATCTTTCTAAGACATTTTCCTCCCTCTCTAACCTGGAAACCCTGAGGCTCAAGGGTTATGTCTTTAAAGAACTGAGGGCACAAGATCTTCAACCACTGCTCAGCCTAAGAAATCTAACCATGCTGGATCTCGGGACTAATTTTATTAAAGTTGCAGACATGACAGTGTTTGAAGAATTCCCAGCTCTTAAGTTCATTGACCTGTCAGTGAATAAAATTTCTCCTTCTTCAAGAGAAAGCAACTTATATGGATTTTGCTCTAATCCTGGCATTTCAGTTGAGCAATACAACAGGCAAGTGCAGCAAGAGAGGCATTATTTCAGATATGATGTGTATGGGCGAAGTTGCCGTTCCAAAGACATAGAGGCTTCTTCCTACCAATCTTTGGTTAAGGAAGATTGCCTTAACTAT
